# Supplementary material for: (E)-2-(4-Bromo­benzyl­idene)indan-1-one
Source: Acta Crystallogr Sect E Struct Rep Online. 2011 Aug 11;67(Pt 9):o2306–7. doi: 10.1107/S1600536811031746 (PMC3200602; doi:10.1107/S1600536811031746)
Supplement: Supplementary file 2 [file e-67-o2306-Isup2.hkl]

# 
# h,k,l, Fc-squared, Fo-squared, sigma(Fo-squared) and status flag 
# 
data_I
_shelx_title ' mo_as5_0m              R =  New: Pc' 
_shelx_refln_list_code          4 
_shelx_F_calc_maximum      101.52 
_exptl_crystal_F_000       300.00 
_reflns_d_resolution_high  0.7335 
 
loop_ 
 _symmetry_equiv_pos_as_xyz 
 'x, y, z' 
 'x, -y, z+1/2' 
 
_cell_length_a     6.1933 
_cell_length_b     4.7441 
_cell_length_c    21.8572 
_cell_angle_alpha  90.000 
_cell_angle_beta   99.108 
_cell_angle_gamma  90.000 
 
_shelx_F_squared_multiplier     1.000 
 
loop_ 
 _refln_index_h 
 _refln_index_k 
 _refln_index_l 
 _refln_F_squared_calc 
 _refln_F_squared_meas 
 _refln_F_squared_sigma 
 _refln_observed_status 
   0   1 -29        1.66        7.45      5.41 o 
   1   1 -29        1.78        1.93      3.76 o 
   2   1 -29        4.03        6.21      5.64 o 
  -1   0 -28        2.62        5.16      4.88 o 
   0   0 -28       32.18       32.15      5.56 o 
   1   0 -28       25.65       26.99      5.78 o 
   2   0 -28        4.53       10.65      5.52 o 
   3   0 -28       15.21       23.25      6.31 o 
   4   0 -28       19.88       22.92      6.95 o 
  -1   1 -28       10.45       10.92      5.51 o 
   0   1 -28        5.66       13.47      5.44 o 
   1   1 -28        7.18       12.25      3.78 o 
   2   1 -28        7.20        7.89      3.07 o 
   3   1 -28       15.17       19.75      3.48 o 
   1   2 -28        3.92        1.00      4.62 o 
   2   2 -28        8.93        8.62      2.67 o 
  -2   1 -27        3.26        0.95      5.16 o 
  -1   1 -27        2.26        9.59      5.23 o 
   0   1 -27        2.81        2.96      2.67 o 
   1   1 -27       17.93       16.10      2.92 o 
   2   1 -27        1.45        3.19      2.81 o 
   3   1 -27       12.17       11.31      3.96 o 
   4   1 -27        6.46        7.73      3.37 o 
  -1   2 -27        8.00        8.48      3.79 o 
   0   2 -27       41.58       40.48      4.49 o 
   1   2 -27        2.24        2.27      3.56 o 
   2   2 -27       15.30       15.82      2.71 o 
   3   2 -27        9.88        7.17      2.75 o 
  -1   0 -26       34.68       41.69      5.57 o 
   0   0 -26       42.29       48.29      5.75 o 
   1   0 -26       27.29       34.80      5.54 o 
   2   0 -26       27.99       31.71      5.88 o 
   3   0 -26       36.15       29.63      6.20 o 
   4   0 -26        5.96        5.66      5.72 o 
   5   0 -26        1.68       -0.60      3.74 o 
  -2   1 -26       41.28       33.02      5.82 o 
  -1   1 -26        7.86        5.95      3.31 o 
   0   1 -26       18.10       16.00      2.84 o 
   1   1 -26       26.32       24.06      3.47 o 
   2   1 -26       39.29       41.09      3.40 o 
   3   1 -26        8.96       10.58      2.40 o 
   4   1 -26       14.50       15.14      2.65 o 
   5   1 -26       19.15       19.69      3.71 o 
  -1   2 -26        2.88        1.24      3.53 o 
   0   2 -26        2.87        5.19      3.57 o 
   1   2 -26        1.00       -1.52      3.36 o 
   2   2 -26        9.15       11.05      2.52 o 
   3   2 -26        5.02        4.71      3.19 o 
   4   2 -26        5.82        7.03      2.79 o 
   0   3 -26        0.12       -3.76      3.76 o 
   1   3 -26        6.93       11.25      3.19 o 
   2   3 -26        0.03       -2.92      3.89 o 
  -3   1 -25        4.18        7.27      5.22 o 
  -2   1 -25       10.65       16.14      7.03 o 
  -1   1 -25       40.88       39.93      3.85 o 
   0   1 -25       18.85       21.66      2.78 o 
   1   1 -25       47.54       52.11      3.38 o 
   2   1 -25        6.93        9.55      2.72 o 
   3   1 -25        7.35        7.35      2.31 o 
   4   1 -25       18.39       17.64      2.63 o 
   5   1 -25        5.26        7.43      2.63 o 
  -2   2 -25       35.04       32.95      5.74 o 
  -1   2 -25       21.11       22.92      3.97 o 
   0   2 -25       15.15       13.16      5.82 o 
   1   2 -25       32.24       30.56      3.05 o 
   2   2 -25       15.55       15.58      3.09 o 
   3   2 -25        4.88        7.79      2.56 o 
   4   2 -25       17.09       17.65      2.85 o 
  -1   3 -25       14.67       16.40      4.15 o 
   0   3 -25        6.53        8.71      3.97 o 
   1   3 -25       34.69       38.09      3.58 o 
   2   3 -25        2.26        6.11      3.06 o 
   3   3 -25       11.18       11.97      2.82 o 
  -2   0 -24       30.16       34.44      5.02 o 
  -1   0 -24       64.47       68.98      5.78 o 
   0   0 -24       41.93       44.46      5.19 o 
   1   0 -24       19.46       24.74      4.82 o 
   2   0 -24      108.25      118.20      5.07 o 
   3   0 -24       43.34       47.55      4.06 o 
   4   0 -24       22.86       22.56      3.73 o 
   5   0 -24       72.84       80.07      7.84 o 
   6   0 -24       13.52       17.18      6.84 o 
  -3   1 -24       37.93       31.27      3.97 o 
  -2   1 -24        6.11       11.68      5.69 o 
  -1   1 -24       30.76       32.29      3.60 o 
   0   1 -24       34.09       39.44      2.98 o 
   1   1 -24       65.56       68.39      3.55 o 
   2   1 -24        9.64       11.28      2.14 o 
   3   1 -24       32.37       32.21      2.61 o 
   4   1 -24       29.72       26.38      3.83 o 
   5   1 -24        9.29       13.36      3.03 o 
  -3   2 -24        0.88        0.64      3.81 o 
  -2   2 -24        6.60        2.80      3.41 o 
  -1   2 -24        6.43        9.02      3.49 o 
   0   2 -24        2.07        5.39      3.27 o 
   1   2 -24       29.94       31.05      2.59 o 
   2   2 -24        0.71       -1.11      2.21 o 
   3   2 -24       17.48       19.99      2.58 o 
   4   2 -24        1.32        1.26      2.48 o 
   5   2 -24        0.48       -1.44      3.95 o 
  -2   3 -24        0.65        7.65      6.05 o 
  -1   3 -24        0.08       -1.17      3.69 o 
   0   3 -24       14.80       17.18      3.05 o 
   1   3 -24        3.99        4.98      4.98 o 
   2   3 -24       21.25       18.92      3.16 o 
   3   3 -24        4.66        4.87      2.64 o 
   4   3 -24        0.59        2.33      2.76 o 
  -3   1 -23        0.36        2.88      3.24 o 
  -2   1 -23       18.72       22.22      3.45 o 
  -1   1 -23       47.59       50.81      3.91 o 
   0   1 -23       34.86       35.79      3.52 o 
   1   1 -23       12.50       10.03      2.68 o 
   2   1 -23       40.73       41.88      2.73 o 
   3   1 -23       20.12       20.25      2.60 o 
   4   1 -23        9.73       12.29      2.37 o 
   5   1 -23        4.18        0.29      2.34 o 
   6   1 -23        0.39        3.03      2.59 o 
  -3   2 -23       18.26       16.52      3.87 o 
  -2   2 -23       13.29       14.87      3.61 o 
  -1   2 -23       44.54       42.60      4.07 o 
   0   2 -23       59.27       54.90      4.26 o 
   1   2 -23       19.59       19.80      3.71 o 
   2   2 -23       68.61       69.18      3.09 o 
   3   2 -23       25.03       27.23      2.65 o 
   4   2 -23       13.38       16.99      2.63 o 
   5   2 -23       42.14       41.10      3.20 o 
  -2   3 -23        6.88        6.22      3.90 o 
  -1   3 -23       37.50       34.93      4.41 o 
   0   3 -23       20.96       20.50      3.09 o 
   1   3 -23        6.42        2.13      2.74 o 
   2   3 -23       39.40       47.00      4.06 o 
   3   3 -23       27.79       30.04      2.85 o 
   4   3 -23       21.88       21.13      3.77 o 
   0   4 -23        4.09        3.64      3.24 o 
   1   4 -23       15.12       10.52      3.28 o 
   2   4 -23       18.34       18.64      3.42 o 
  -2   0 -22      154.68      163.61      7.77 o 
  -1   0 -22      212.53      212.43      8.60 o 
   0   0 -22      194.32      207.07     13.01 o 
   1   0 -22      199.81      210.32     12.02 o 
   2   0 -22      254.07      258.48      6.68 o 
   3   0 -22       15.69       18.18      3.09 o 
   4   0 -22       43.44       44.19      3.93 o 
   5   0 -22       56.00       64.52      4.72 o 
   6   0 -22        6.95        7.26      3.70 o 
  -4   1 -22       12.81       11.77      4.82 o 
  -3   1 -22       20.75       16.84      4.63 o 
  -2   1 -22       22.99       25.58      6.99 o 
  -1   1 -22       88.07       97.78      3.95 o 
   0   1 -22       84.44       97.15      3.72 o 
   1   1 -22       35.97       40.75      2.88 o 
   2   1 -22       98.10       99.68      3.26 o 
   3   1 -22       54.96       55.69      2.74 o 
   4   1 -22        5.66        7.11      2.16 o 
   5   1 -22        9.96       10.08      2.41 o 
   6   1 -22        6.46        9.60      2.30 o 
  -4   2 -22        1.15        5.76      4.97 o 
  -3   2 -22        5.01        4.51      3.51 o 
  -2   2 -22       12.82        8.73      3.37 o 
  -1   2 -22       10.67        9.24      5.89 o 
   0   2 -22       11.35       11.61      2.48 o 
   1   2 -22       17.31       17.99      2.20 o 
   2   2 -22       26.55       26.79      2.41 o 
   3   2 -22        7.50       10.19      2.83 o 
   4   2 -22       12.56       12.17      2.50 o 
   5   2 -22        0.97       -0.53      2.45 o 
  -3   3 -22        0.73       -0.02      3.67 o 
  -2   3 -22        1.15        0.29      3.58 o 
  -1   3 -22        9.98        5.82      4.74 o 
   0   3 -22        7.36        4.61      2.71 o 
   1   3 -22       12.58       14.09      2.85 o 
   2   3 -22        7.63        9.98      2.76 o 
   3   3 -22        3.48        0.54      2.39 o 
   4   3 -22        3.63        4.67      2.63 o 
   5   3 -22        1.68        1.85      2.70 o 
  -1   4 -22        9.31        7.61      3.20 o 
   0   4 -22        9.05        6.42      3.97 o 
   1   4 -22       13.22       11.92      3.23 o 
   2   4 -22        9.44        8.07      3.13 o 
   3   4 -22        4.44        6.73      3.14 o 
  -4   1 -21        8.18        4.29      4.38 o 
  -3   1 -21       23.42       23.05      3.44 o 
  -2   1 -21       94.11       97.53      6.85 o 
  -1   1 -21       20.51       17.74      3.90 o 
   0   1 -21       34.83       38.71      2.65 o 
   1   1 -21       53.40       54.19      2.70 o 
   2   1 -21       12.82       16.18      2.77 o 
   3   1 -21       26.32       26.97      2.42 o 
   4   1 -21       32.65       32.29      2.40 o 
   5   1 -21        3.75        7.11      1.98 o 
   6   1 -21       62.31       62.22      2.92 o 
  -4   2 -21       15.96        9.64      5.02 o 
  -3   2 -21       24.91       26.65      3.84 o 
  -2   2 -21       64.89       64.99      4.49 o 
  -1   2 -21       65.08       61.38      4.33 o 
   0   2 -21       52.41       54.68      3.07 o 
   1   2 -21      100.52      111.56      3.41 o 
   2   2 -21        1.72        0.89      1.97 o 
   3   2 -21      115.45      122.43      3.77 o 
   4   2 -21       26.28       24.69      2.58 o 
   5   2 -21       27.66       29.24      2.81 o 
   6   2 -21        6.38        5.23      2.67 o 
  -3   3 -21       15.38       16.45      3.97 o 
  -2   3 -21       44.73       44.59      4.93 o 
  -1   3 -21        6.82        3.36      3.39 o 
   0   3 -21       55.84       51.02      3.43 o 
   1   3 -21       25.06       24.25      5.13 o 
   2   3 -21      103.51      104.53      3.87 o 
   3   3 -21       17.40       14.19      2.46 o 
   4   3 -21       28.08       29.65      2.83 o 
   5   3 -21        9.00       10.19      2.75 o 
  -1   4 -21        6.62        3.43      3.04 o 
   0   4 -21       12.30       15.95      3.64 o 
   1   4 -21       12.84       14.74      3.07 o 
   2   4 -21       22.32       19.84      3.25 o 
   3   4 -21        1.78        0.79      2.97 o 
  -3   0 -20      125.13      140.38      7.33 o 
  -2   0 -20       11.92       14.30      2.52 o 
  -1   0 -20       95.97      101.70     10.56 o 
   0   0 -20      393.05      435.92     17.72 o 
   1   0 -20      287.84      281.69      6.57 o 
   2   0 -20       58.80       70.59      3.82 o 
   3   0 -20      259.98      256.23      5.00 o 
   4   0 -20      123.73      126.97      3.87 o 
   5   0 -20       21.29       24.49      2.48 o 
   6   0 -20       16.63       17.25      3.71 o 
   7   0 -20        5.76        6.44      3.90 o 
  -4   1 -20       32.84       32.53      5.04 o 
  -3   1 -20       22.20       19.69      3.16 o 
  -2   1 -20       88.94       84.31      4.32 o 
  -1   1 -20       49.14       54.80      2.81 o 
   0   1 -20      189.18      195.02      7.58 o 
   1   1 -20      148.65      157.28      3.47 o 
   2   1 -20      112.20      106.90      3.18 o 
   3   1 -20      114.44      116.81      2.93 o 
   4   1 -20       34.74       35.00      2.14 o 
   5   1 -20       32.32       35.41      2.30 o 
   6   1 -20       22.82       21.57      2.32 o 
  -4   2 -20        5.58       -3.27      4.45 o 
  -3   2 -20        8.94       10.62      3.36 o 
  -2   2 -20       21.17       12.73      3.20 o 
  -1   2 -20       16.23       16.13      3.18 o 
   0   2 -20       38.70       43.24      2.33 o 
   1   2 -20       37.80       37.81      2.30 o 
   2   2 -20       10.60        9.54      1.96 o 
   3   2 -20       41.81       37.50      2.50 o 
   4   2 -20       10.72       10.79      2.25 o 
   5   2 -20        6.16        4.60      2.37 o 
   6   2 -20        0.38       -0.17      2.51 o 
  -3   3 -20        5.58        0.76      5.21 o 
  -2   3 -20        4.00        7.44      3.48 o 
  -1   3 -20        8.10        8.53      2.58 o 
   0   3 -20        7.35        7.84      2.57 o 
   1   3 -20       10.97        8.45      2.51 o 
   2   3 -20        9.90       12.21      2.24 o 
   3   3 -20       20.10       22.96      2.81 o 
   4   3 -20        0.67        0.97      2.33 o 
   5   3 -20        2.18        2.38      2.54 o 
  -2   4 -20        8.45        6.25      4.08 o 
  -1   4 -20        2.64        3.28      2.93 o 
   0   4 -20       27.82       24.77      3.20 o 
   1   4 -20       23.60       24.47      3.10 o 
   2   4 -20        3.24       -0.02      2.77 o 
   3   4 -20       15.52       14.13      3.01 o 
   4   4 -20        4.15        2.35      3.64 o 
  -4   1 -19       11.31        9.62      4.13 o 
  -3   1 -19       43.76       44.35      3.85 o 
  -2   1 -19       39.13       38.35      3.32 o 
  -1   1 -19      110.85      105.78      3.51 o 
   0   1 -19      162.50      170.55      4.20 o 
   1   1 -19       20.07       20.75      2.01 o 
   2   1 -19      133.09      134.18      2.83 o 
   3   1 -19       74.93       74.18      2.43 o 
   4   1 -19       50.22       52.17      2.28 o 
   5   1 -19       30.31       33.79      2.20 o 
   6   1 -19       13.56       16.29      2.27 o 
   7   1 -19        2.12        0.83      2.24 o 
  -5   2 -19       11.65       15.52      5.14 o 
  -4   2 -19        8.21        5.96      4.51 o 
  -3   2 -19       52.21       53.71      5.85 o 
  -2   2 -19       52.98       48.14      3.88 o 
  -1   2 -19      184.73      185.90     11.72 o 
   0   2 -19       53.42       55.08      2.49 o 
   1   2 -19      128.34      139.47      3.45 o 
   2   2 -19      162.78      169.97      3.75 o 
   3   2 -19      182.82      180.87      4.53 o 
   4   2 -19       35.87       40.43      2.59 o 
   5   2 -19       10.08        7.37      2.32 o 
   6   2 -19        2.00        2.15      3.42 o 
  -4   3 -19       15.00       11.66      3.92 o 
  -3   3 -19       22.31       21.69      3.86 o 
  -2   3 -19       30.68       32.70      4.02 o 
  -1   3 -19       53.64       50.69      3.21 o 
   0   3 -19      110.13      117.43      4.26 o 
   1   3 -19       90.35       90.00      4.51 o 
   2   3 -19       86.54       95.16      6.60 o 
   3   3 -19       48.97       51.40      2.79 o 
   4   3 -19       24.26       25.55      2.57 o 
   5   3 -19        5.49        0.99      2.39 o 
  -2   4 -19        7.05        2.80      3.84 o 
  -1   4 -19       24.06       24.47      3.19 o 
   0   4 -19       10.61       10.70      3.72 o 
   1   4 -19       23.08       21.59      2.96 o 
   2   4 -19        3.39        3.32      4.25 o 
   3   4 -19       23.66       21.84      3.30 o 
   4   4 -19        1.68        3.66      2.49 o 
  -3   0 -18       85.69       94.08      6.06 o 
  -2   0 -18      230.47      224.63      5.59 o 
  -1   0 -18      791.52      792.40     18.03 o 
   0   0 -18      281.88      300.01      8.60 o 
   1   0 -18      303.91      291.00      6.40 o 
   2   0 -18      396.47      402.63      6.25 o 
   3   0 -18      105.74      100.30      3.97 o 
   4   0 -18       11.42       10.79      1.92 o 
   5   0 -18      123.79      122.16      5.67 o 
   6   0 -18        1.95        1.13      2.25 o 
   7   0 -18       90.15       76.23      6.36 o 
  -5   1 -18       14.28       12.72      4.39 o 
  -4   1 -18       30.42       26.31      4.48 o 
  -3   1 -18       58.63       65.13      3.87 o 
  -2   1 -18      140.66      143.63      3.84 o 
  -1   1 -18      254.04      257.07      7.22 o 
   0   1 -18      184.72      190.20      4.28 o 
   1   1 -18      287.25      286.62      3.96 o 
   2   1 -18      285.03      275.27      3.92 o 
   3   1 -18       56.87       57.12      2.11 o 
   4   1 -18      159.77      157.53      5.22 o 
   5   1 -18       31.06       33.90      3.74 o 
   6   1 -18       19.49       21.57      2.22 o 
   7   1 -18        5.43        3.69      2.21 o 
  -5   2 -18        4.56        4.23      4.71 o 
  -4   2 -18        2.58        4.14      4.28 o 
  -3   2 -18       23.09       17.56      3.87 o 
  -2   2 -18        7.79       10.42      4.01 o 
  -1   2 -18       58.05       55.46      8.10 o 
   0   2 -18        3.38        1.13      1.56 o 
   1   2 -18       38.99       37.77      2.09 o 
   2   2 -18        3.39        6.73      1.73 o 
   3   2 -18      142.05      139.57      3.54 o 
   4   2 -18        4.67        4.04      1.99 o 
   5   2 -18        3.12        3.96      2.15 o 
   6   2 -18       22.82       20.45      2.61 o 
  -4   3 -18        3.85        6.27      4.67 o 
  -3   3 -18        0.26       -0.21      3.20 o 
  -2   3 -18       13.41        9.33      3.28 o 
  -1   3 -18       26.46       28.71      3.74 o 
   0   3 -18        3.07        1.60      2.60 o 
   1   3 -18       23.12       26.57      4.03 o 
   2   3 -18        6.47        8.24      1.97 o 
   3   3 -18       21.53       20.65      2.29 o 
   4   3 -18        4.31        5.85      2.17 o 
   5   3 -18        2.79        1.94      2.34 o 
   6   3 -18        1.29        1.49      4.73 o 
  -3   4 -18        1.30       -0.65      3.71 o 
  -2   4 -18       15.94       13.62      3.87 o 
  -1   4 -18       24.86       27.48      3.11 o 
   0   4 -18       15.49       17.03      2.83 o 
   1   4 -18       16.98       18.75      2.83 o 
   2   4 -18       17.18       20.38      2.84 o 
   3   4 -18        5.09        5.59      2.33 o 
   4   4 -18       17.76       22.53      2.70 o 
   0   5 -18       17.54       12.72      4.48 o 
   1   5 -18       11.63       11.81      4.42 o 
   2   5 -18        6.95       12.99      4.49 o 
  -5   1 -17       12.68       10.72      4.11 o 
  -4   1 -17       53.70       56.80      5.12 o 
  -3   1 -17       11.09       10.44      2.56 o 
  -2   1 -17      176.45      174.42      4.06 o 
  -1   1 -17       30.07       29.62      2.06 o 
   0   1 -17       25.19       30.27      1.48 o 
   1   1 -17      225.37      224.43      3.33 o 
   2   1 -17       28.62       29.13      1.54 o 
   3   1 -17      202.82      205.42      3.38 o 
   4   1 -17       61.87       60.83      2.24 o 
   5   1 -17       40.13       45.47      2.25 o 
   6   1 -17        2.21        1.23      1.86 o 
   7   1 -17        3.48        3.90      2.14 o 
  -5   2 -17       11.90       12.79      4.74 o 
  -4   2 -17       47.34       34.89      5.18 o 
  -3   2 -17       95.06       94.75      4.73 o 
  -2   2 -17      176.48      186.34      7.70 o 
  -1   2 -17       91.32       88.91      3.34 o 
   0   2 -17       61.55       62.73      2.34 o 
   1   2 -17      426.63      419.80      5.81 o 
   2   2 -17      160.44      177.34      3.69 o 
   3   2 -17       74.62       74.59      3.85 o 
   4   2 -17      139.67      146.18      3.70 o 
   5   2 -17       21.33       22.42      2.02 o 
   6   2 -17       45.13       49.91      3.31 o 
   7   2 -17        8.51        8.49      2.33 o 
  -4   3 -17       30.13       32.24     10.35 o 
  -3   3 -17       52.01       48.55      4.19 o 
  -2   3 -17       47.03       51.19      4.08 o 
  -1   3 -17      156.07      155.00      5.80 o 
   0   3 -17       95.38       97.03      3.76 o 
   1   3 -17       81.94       82.20      2.96 o 
   2   3 -17      125.63      130.78      3.52 o 
   3   3 -17       23.89       25.00      2.22 o 
   4   3 -17       71.61       66.51      2.94 o 
   5   3 -17       19.52       20.12      3.74 o 
   6   3 -17        7.94        8.21      2.89 o 
  -3   4 -17       18.73       16.50      4.02 o 
  -2   4 -17        8.77        8.53      2.76 o 
  -1   4 -17       17.85       17.35      2.85 o 
   0   4 -17       38.30       40.64      3.08 o 
   1   4 -17       21.79       19.56      2.73 o 
   2   4 -17       28.66       31.24      2.90 o 
   3   4 -17        5.06        5.96      2.24 o 
   4   4 -17        5.26        4.45      2.37 o 
   5   4 -17        7.30        3.93      2.82 o 
  -1   5 -17        0.57        4.46      4.03 o 
   0   5 -17       13.96       12.60      4.30 o 
   1   5 -17        3.39        4.01      4.14 o 
   2   5 -17        1.93       -0.10      4.10 o 
   3   5 -17        1.25        0.83      6.01 o 
  -4   0 -16       93.98       93.99      5.58 o 
  -3   0 -16      158.33      152.94      6.53 o 
  -2   0 -16      366.99      365.45     19.18 o 
  -1   0 -16      355.64      358.74      8.60 o 
   0   0 -16      492.45      509.01     12.01 o 
   1   0 -16      565.13      574.29      9.86 o 
   2   0 -16      316.93      308.89      5.04 o 
   3   0 -16      418.62      409.56      6.25 o 
   4   0 -16      452.38      456.46      7.03 o 
   5   0 -16      190.72      185.29      4.37 o 
   6   0 -16       89.89       97.08      3.78 o 
   7   0 -16        5.89       12.50      2.58 o 
  -5   1 -16       39.17       37.79      4.88 o 
  -4   1 -16       56.44       63.73      5.09 o 
  -3   1 -16       95.45       97.02      4.27 o 
  -2   1 -16       87.60       86.68      3.06 o 
  -1   1 -16      247.95      246.62      4.64 o 
   0   1 -16      725.65      735.19      8.35 o 
   1   1 -16      240.65      241.41      4.34 o 
   2   1 -16      112.09      105.70      2.99 o 
   3   1 -16      304.20      304.29      4.11 o 
   4   1 -16      253.02      252.09      3.84 o 
   5   1 -16       27.82       24.63      1.90 o 
   6   1 -16       20.74       19.09      2.05 o 
   7   1 -16        3.13        0.16      2.04 o 
  -5   2 -16        0.77        4.30      4.33 o 
  -4   2 -16       28.67       32.64      4.94 o 
  -3   2 -16       17.27       19.12      3.13 o 
  -2   2 -16       30.88       38.57      5.25 o 
  -1   2 -16       19.05       17.88      2.07 o 
   0   2 -16      174.82      179.75      3.51 o 
   1   2 -16       31.85       29.38      1.81 o 
   2   2 -16      197.53      192.09      3.71 o 
   3   2 -16       26.18       24.41      3.02 o 
   4   2 -16       18.12       19.79      1.75 o 
   5   2 -16       10.51       13.03      1.93 o 
   6   2 -16        1.64        4.39      2.62 o 
   7   2 -16        6.12       10.14      2.50 o 
  -5   3 -16        4.88       -3.15      4.73 o 
  -4   3 -16        0.71        0.68      3.89 o 
  -3   3 -16       12.73        9.09      3.23 o 
  -2   3 -16        5.56        4.22      2.85 o 
  -1   3 -16        5.14        6.72      2.16 o 
   0   3 -16       23.41       21.68      2.31 o 
   1   3 -16        4.31        5.07      1.70 o 
   2   3 -16       11.00       11.59      2.11 o 
   3   3 -16       11.44       14.85      2.03 o 
   4   3 -16       26.03       26.58      2.77 o 
   5   3 -16       11.19       15.58      2.37 o 
   6   3 -16        0.52        1.61      3.02 o 
  -4   4 -16        0.93       -3.55      3.55 o 
  -3   4 -16        7.56        7.07      4.59 o 
  -2   4 -16       12.99       13.03      2.75 o 
  -1   4 -16       27.24       29.21      2.94 o 
   0   4 -16       19.80       20.44      2.65 o 
   1   4 -16       55.96       53.88      3.09 o 
   2   4 -16       24.03       24.71      3.84 o 
   3   4 -16       38.76       39.66      3.34 o 
   4   4 -16        7.26        6.67      3.57 o 
   5   4 -16        8.52       14.97      4.11 o 
  -2   5 -16       10.26        6.13      4.13 o 
  -1   5 -16       15.38       15.76      4.24 o 
   0   5 -16       26.12       26.32      4.49 o 
   1   5 -16       11.57       18.83      4.34 o 
   2   5 -16        9.17       10.10      6.40 o 
   3   5 -16       18.05       15.42      6.48 o 
  -5   1 -15        6.56        6.04      3.81 o 
  -4   1 -15       10.36        9.65      3.42 o 
  -3   1 -15      100.34       97.57      4.28 o 
  -2   1 -15       22.42       23.89      1.82 o 
  -1   1 -15      197.36      197.19      3.25 o 
   0   1 -15      282.79      283.90      4.05 o 
   1   1 -15      249.55      258.13      4.37 o 
   2   1 -15      367.21      361.22      5.68 o 
   3   1 -15      289.82      286.01      4.46 o 
   4   1 -15        4.67        4.55      1.35 o 
   5   1 -15        6.99        7.60      1.59 o 
   6   1 -15       18.14       23.17      2.05 o 
   7   1 -15       12.16       10.43      2.16 o 
  -6   2 -15        5.66        8.17      4.84 o 
  -5   2 -15       28.83       24.17      4.72 o 
  -4   2 -15       52.80       48.98      5.18 o 
  -3   2 -15      149.15      143.79      5.92 o 
  -2   2 -15      101.85      106.03      4.52 o 
  -1   2 -15      181.62      180.04      4.16 o 
   0   2 -15      910.24      889.32     11.46 o 
   1   2 -15      106.84      113.18      2.82 o 
   2   2 -15      557.70      554.30      7.57 o 
   3   2 -15      229.12      220.01      3.42 o 
   4   2 -15      118.01      120.11      2.81 o 
   5   2 -15       28.91       33.87      2.04 o 
   6   2 -15       21.18       20.55      2.12 o 
   7   2 -15        3.54        4.19      2.34 o 
  -5   3 -15       15.56       15.77      5.19 o 
  -4   3 -15       39.52       39.77      4.06 o 
  -3   3 -15       57.79       47.72      4.12 o 
  -2   3 -15      105.38      109.64      5.90 o 
  -1   3 -15      191.60      195.58      4.62 o 
   0   3 -15      142.16      137.05      4.18 o 
   1   3 -15       79.60       83.13      2.74 o 
   2   3 -15      236.46      235.68      4.79 o 
   3   3 -15       99.92      104.00      3.23 o 
   4   3 -15       32.84       37.47      2.41 o 
   5   3 -15       39.80       38.84      2.64 o 
   6   3 -15        3.62       -0.95      2.60 o 
  -4   4 -15       19.30       19.11      4.12 o 
  -3   4 -15        3.87        2.12      4.10 o 
  -2   4 -15       31.22       29.96      4.13 o 
  -1   4 -15       41.43       42.61      3.03 o 
   0   4 -15       19.82       20.08      2.51 o 
   1   4 -15       56.43       55.99      4.36 o 
   2   4 -15        8.17        5.95      3.29 o 
   3   4 -15       15.97       12.92      2.77 o 
   4   4 -15       35.24       36.85      4.12 o 
   5   4 -15        5.09        0.82      7.06 o 
  -2   5 -15       10.09        8.49      4.11 o 
  -1   5 -15        0.91        1.57      7.96 o 
   0   5 -15        1.51       -0.97      3.87 o 
   1   5 -15        5.88        7.48      3.90 o 
   2   5 -15        0.33       -0.32      5.63 o 
   3   5 -15        3.97        1.82      5.80 o 
  -4   0 -14      198.09      201.99      7.14 o 
  -3   0 -14      462.56      471.18     11.63 o 
  -2   0 -14      298.67      288.70      5.82 o 
  -1   0 -14     1138.82     1157.49     17.35 o 
   0   0 -14      630.19      643.84     14.18 o 
   1   0 -14      366.67      345.07      5.13 o 
   2   0 -14      866.25      868.71     10.91 o 
   3   0 -14      169.32      155.56      3.96 o 
   4   0 -14      797.27      787.33     10.46 o 
   5   0 -14      117.02      115.94      3.52 o 
   6   0 -14       82.41       87.23      3.47 o 
   7   0 -14       11.21       11.77      2.72 o 
  -5   1 -14       30.15       33.88      4.52 o 
  -4   1 -14       47.84       51.69      4.67 o 
  -3   1 -14      164.73      168.63      4.98 o 
  -2   1 -14      455.66      451.48      6.65 o 
  -1   1 -14      707.04      718.61      8.06 o 
   0   1 -14      330.33      343.79      5.42 o 
   1   1 -14      292.01      298.90      6.55 o 
   2   1 -14      292.51      292.91      4.78 o 
   3   1 -14      487.78      477.03      6.87 o 
   4   1 -14       14.86       14.92      1.45 o 
   5   1 -14      184.84      184.41      3.37 o 
   6   1 -14       23.49       22.99      2.25 o 
   7   1 -14       34.69       34.95      4.60 o 
  -6   2 -14        1.40        0.02      4.44 o 
  -5   2 -14       14.14       12.91      4.29 o 
  -4   2 -14        6.28        3.25      3.72 o 
  -3   2 -14        4.86       10.96      2.61 o 
  -2   2 -14      114.28      106.96      5.94 o 
  -1   2 -14       27.08       28.58      1.71 o 
   0   2 -14      173.49      181.67      3.69 o 
   1   2 -14      156.50      155.52      3.07 o 
   2   2 -14       48.23       51.82      2.02 o 
   3   2 -14       47.62       51.58      2.88 o 
   4   2 -14        3.21        2.59      1.39 o 
   5   2 -14       12.33        9.27      1.68 o 
   6   2 -14        4.41        2.78      1.81 o 
   7   2 -14        1.24        5.22      2.32 o 
  -5   3 -14        0.86       -0.30      4.54 o 
  -4   3 -14        2.54       -1.63      4.13 o 
  -3   3 -14        6.61        8.97      2.98 o 
  -2   3 -14       10.03        9.20      2.10 o 
  -1   3 -14       37.33       31.18      2.67 o 
   0   3 -14       29.92       32.41      2.23 o 
   1   3 -14       26.17       21.32      1.88 o 
   2   3 -14       36.64       36.54      2.02 o 
   3   3 -14       18.62       17.55      1.86 o 
   4   3 -14       18.21       22.89      2.14 o 
   5   3 -14        9.09        9.35      2.17 o 
   6   3 -14        0.15        2.16      2.55 o 
  -4   4 -14        4.49        7.39      3.71 o 
  -3   4 -14       28.82       26.32      3.99 o 
  -2   4 -14       63.80       62.36      5.47 o 
  -1   4 -14       25.70       25.54      2.62 o 
   0   4 -14      119.36      126.72      9.01 o 
   1   4 -14       24.14       29.30      3.67 o 
   2   4 -14       15.99       16.89      2.59 o 
   3   4 -14       20.80       26.78      2.94 o 
   4   4 -14        8.98       11.97      3.57 o 
   5   4 -14       12.95       11.41      3.78 o 
  -2   5 -14       19.01       14.27      4.74 o 
  -1   5 -14       33.81       36.34      4.46 o 
   0   5 -14       12.08       14.96      8.96 o 
   1   5 -14       19.13       23.43      5.44 o 
   2   5 -14       24.94       19.18      6.11 o 
   3   5 -14       12.64       15.78      6.25 o 
   4   5 -14        4.56        4.18      3.94 o 
  -6   1 -13        1.58       -0.38      3.88 o 
  -5   1 -13       32.66       36.59      4.40 o 
  -4   1 -13       42.81       45.38      4.25 o 
  -3   1 -13      195.00      190.63      3.88 o 
  -2   1 -13      119.00      114.80      3.96 o 
  -1   1 -13      164.62      157.39      2.70 o 
   0   1 -13      250.25      246.38      3.53 o 
   1   1 -13      471.13      487.85      5.71 o 
   2   1 -13      165.67      157.91      2.80 o 
   3   1 -13       48.11       52.48      2.00 o 
   4   1 -13      141.54      139.13      2.69 o 
   5   1 -13      186.54      173.49      3.23 o 
   6   1 -13       21.04       21.22      1.93 o 
   7   1 -13       27.87       31.85      2.32 o 
  -6   2 -13       27.49       25.64      5.14 o 
  -5   2 -13       27.73       30.55      4.81 o 
  -4   2 -13      164.43      161.63      7.36 o 
  -3   2 -13       96.14       98.05      4.29 o 
  -2   2 -13      437.64      427.82      8.47 o 
  -1   2 -13      155.50      156.39      3.31 o 
   0   2 -13      428.68      426.50      6.13 o 
   1   2 -13      626.29      591.53      7.83 o 
   2   2 -13      212.73      206.46      3.27 o 
   3   2 -13      321.15      322.66      4.15 o 
   4   2 -13      204.93      199.53      5.08 o 
   5   2 -13      105.53      102.74      2.77 o 
   6   2 -13       56.09       61.17      3.02 o 
   7   2 -13       15.52       16.04      3.69 o 
  -5   3 -13       26.47       27.89      5.27 o 
  -4   3 -13       57.14       45.52      5.35 o 
  -3   3 -13      121.38      122.11      5.20 o 
  -2   3 -13      108.13      108.51      3.66 o 
  -1   3 -13      130.13      129.87      4.30 o 
   0   3 -13       69.22       70.57      3.36 o 
   1   3 -13      704.95      698.57      8.10 o 
   2   3 -13       76.87       74.52      2.69 o 
   3   3 -13      207.35      199.94      3.82 o 
   4   3 -13       93.89       95.81      3.13 o 
   5   3 -13       59.18       59.14      3.09 o 
   6   3 -13       27.94       29.69      4.27 o 
   7   3 -13        5.99        5.01      3.84 o 
  -4   4 -13        1.73       -1.82      4.52 o 
  -3   4 -13       67.51       54.84      4.46 o 
  -2   4 -13       25.30       21.66      3.82 o 
  -1   4 -13       53.71       49.30      4.03 o 
   0   4 -13       74.59       70.42      8.45 o 
   1   4 -13       26.46       29.52      5.47 o 
   2   4 -13       48.28       48.87      4.68 o 
   3   4 -13       27.32       27.36      4.02 o 
   4   4 -13       34.35       31.05      3.88 o 
   5   4 -13        6.04        2.14      3.50 o 
   6   4 -13        1.39        2.17      3.87 o 
  -3   5 -13        6.80        7.76      4.07 o 
  -2   5 -13        0.38       -1.06      4.79 o 
  -1   5 -13       11.35       10.56      8.38 o 
   0   5 -13        9.98       13.84      3.82 o 
   1   5 -13        4.15        4.51      4.54 o 
   2   5 -13        4.60        6.70      5.60 o 
   3   5 -13        3.39        8.22      5.72 o 
   4   5 -13        0.86        0.86      6.04 o 
  -4   0 -12      137.78      135.02      5.69 o 
  -3   0 -12      152.99      148.27      5.60 o 
  -2   0 -12      668.57      673.12     10.54 o 
  -1   0 -12      587.35      569.40      9.14 o 
   0   0 -12     1581.81     1611.50     23.15 o 
   1   0 -12     1995.98     2139.56     32.79 o 
   2   0 -12      612.28      601.42      7.79 o 
   3   0 -12     1494.03     1470.31     29.01 o 
   4   0 -12     1221.95     1204.19     14.86 o 
   5   0 -12       40.46       40.00      2.25 o 
   6   0 -12       43.81       52.51      2.94 o 
   7   0 -12        8.81       11.89      2.35 o 
   8   0 -12       21.40       21.58      2.92 o 
  -6   1 -12       16.19       23.54      4.49 o 
  -5   1 -12       22.77       27.08      4.03 o 
  -4   1 -12      100.41      102.55      5.50 o 
  -3   1 -12      361.40      353.43      5.85 o 
  -2   1 -12      351.92      352.33      5.27 o 
  -1   1 -12      373.09      358.43      7.07 o 
   0   1 -12      492.14      499.35      5.17 o 
   1   1 -12     1235.69     1215.11     12.58 o 
   2   1 -12      430.71      412.22      4.56 o 
   3   1 -12      530.40      536.81      5.74 o 
   4   1 -12      250.45      243.40      3.05 o 
   5   1 -12      142.06      134.51      2.86 o 
   6   1 -12       16.49       16.66      1.82 o 
   7   1 -12        8.33       11.30      1.99 o 
   8   1 -12        9.01        2.78      2.78 o 
  -6   2 -12        4.10        4.91      4.44 o 
  -5   2 -12        7.18        7.28      3.91 o 
  -4   2 -12       16.27       13.81      3.67 o 
  -3   2 -12       69.11       70.07      3.70 o 
  -2   2 -12       31.66       32.41      2.68 o 
  -1   2 -12      210.10      212.98      3.81 o 
   0   2 -12      208.30      208.73      4.27 o 
   1   2 -12       72.59       73.56      2.39 o 
   2   2 -12       16.10       15.40      1.18 o 
   3   2 -12       38.60       42.90      2.68 o 
   4   2 -12       33.70       32.13      1.67 o 
   5   2 -12       11.44       13.09      1.80 o 
   6   2 -12       41.44       38.33      2.37 o 
   7   2 -12        2.93        1.33      2.17 o 
  -6   3 -12        1.60        5.34      4.95 o 
  -5   3 -12        2.68        4.29      4.39 o 
  -4   3 -12        5.29        1.09      4.01 o 
  -3   3 -12        9.82        9.35      3.27 o 
  -2   3 -12       46.67       42.67      2.70 o 
  -1   3 -12        8.52        4.96      2.13 o 
   0   3 -12       15.52       14.57      1.72 o 
   1   3 -12      173.93      176.51      3.23 o 
   2   3 -12       46.24       47.36      2.88 o 
   3   3 -12       86.00       89.32      2.75 o 
   4   3 -12       10.00       14.80      1.86 o 
   5   3 -12        1.46        1.40      1.77 o 
   6   3 -12        0.73        0.35      2.06 o 
   7   3 -12        2.91        2.50      2.38 o 
  -5   4 -12        3.34        1.02      4.98 o 
  -4   4 -12       19.11       21.69      5.08 o 
  -3   4 -12       79.37       69.89     10.10 o 
  -2   4 -12       94.25       86.09      5.13 o 
  -1   4 -12       44.08       49.35      3.91 o 
   0   4 -12      100.99      107.75      4.83 o 
   1   4 -12       23.96       26.03      5.10 o 
   2   4 -12       25.77       35.62      2.77 o 
   3   4 -12       80.43       90.63      3.85 o 
   4   4 -12       28.55       33.20      4.75 o 
   5   4 -12        5.29        2.24      3.42 o 
   6   4 -12        4.12        6.44      3.95 o 
  -3   5 -12       33.24       34.76      6.18 o 
  -2   5 -12       13.29       17.10      3.89 o 
  -1   5 -12       23.32       19.11      5.27 o 
   0   5 -12       30.87       32.73      4.04 o 
   1   5 -12       41.67       43.43      4.19 o 
   2   5 -12       19.04       12.49      5.72 o 
   3   5 -12       20.91       16.54      6.08 o 
   4   5 -12        5.31        2.38      4.07 o 
  -6   1 -11        0.51        5.92      2.61 o 
  -5   1 -11       84.86       91.40      5.80 o 
  -4   1 -11       24.79       16.25      3.17 o 
  -3   1 -11      191.86      189.80      3.59 o 
  -2   1 -11      344.77      334.01      4.94 o 
  -1   1 -11      341.97      342.01      4.24 o 
   0   1 -11     1065.13     1043.25      9.68 o 
   1   1 -11      233.91      229.52      3.13 o 
   2   1 -11      209.48      189.80      2.60 o 
   3   1 -11      121.87      122.50      2.24 o 
   4   1 -11      353.10      343.81      4.11 o 
   5   1 -11      101.22      101.14      2.18 o 
   6   1 -11       25.78       24.83      2.46 o 
   7   1 -11       13.82       14.92      2.01 o 
   8   1 -11        8.56       10.48      2.45 o 
  -6   2 -11       19.04       22.92      4.85 o 
  -5   2 -11       53.38       61.84      5.40 o 
  -4   2 -11      111.49      108.72      6.17 o 
  -3   2 -11      218.76      212.55      5.54 o 
  -2   2 -11      297.60      293.99     11.02 o 
  -1   2 -11      778.45      744.39     11.08 o 
   0   2 -11      807.13      788.84      9.61 o 
   1   2 -11      786.33      776.20      9.38 o 
   2   2 -11      742.54      751.03      8.15 o 
   3   2 -11      133.12      129.53      3.00 o 
   4   2 -11      187.15      188.57      3.14 o 
   5   2 -11       29.94       30.65      2.16 o 
   6   2 -11       63.82       67.47      3.25 o 
   7   2 -11       16.11       16.64      2.39 o 
  -6   3 -11       10.78       13.23      5.11 o 
  -5   3 -11       49.45       49.57      5.68 o 
  -4   3 -11       60.22       60.69      5.58 o 
  -3   3 -11       77.18       79.01     12.89 o 
  -2   3 -11      110.54      114.67      3.64 o 
  -1   3 -11      516.45      521.63      7.49 o 
   0   3 -11      388.28      383.65      4.94 o 
   1   3 -11      454.32      464.31      7.28 o 
   2   3 -11      323.53      315.51      4.48 o 
   3   3 -11      132.45      129.81      3.24 o 
   4   3 -11      177.14      170.25      3.88 o 
   5   3 -11       23.81       23.66      2.91 o 
   6   3 -11       24.81       27.04      2.36 o 
   7   3 -11        6.33        9.25      3.15 o 
  -5   4 -11        5.47        7.97      5.03 o 
  -4   4 -11       41.78       41.93      5.66 o 
  -3   4 -11       26.19       19.91      5.66 o 
  -2   4 -11       94.59       87.38      5.27 o 
  -1   4 -11       54.37       50.79      3.89 o 
   0   4 -11       82.57       73.98      4.17 o 
   1   4 -11        3.83        2.55      2.66 o 
   2   4 -11      164.51      166.37      4.31 o 
   3   4 -11       23.72       26.62      3.39 o 
   4   4 -11       34.86       35.62      3.85 o 
   5   4 -11        2.40       -1.78      4.54 o 
   6   4 -11        8.75        9.38      3.96 o 
  -3   5 -11        2.35       -3.02      3.98 o 
  -2   5 -11        7.47       10.29      3.71 o 
  -1   5 -11        3.66        2.74      3.37 o 
   0   5 -11        7.82        2.38      3.30 o 
   1   5 -11        1.80        3.55      4.59 o 
   2   5 -11        2.55        0.92      5.12 o 
   3   5 -11       10.72        4.69      5.43 o 
   4   5 -11        0.63        0.73      3.61 o 
  -5   0 -10       57.27       62.15      4.29 o 
  -4   0 -10      247.21      252.53     13.20 o 
  -3   0 -10      370.85      374.06      9.12 o 
  -2   0 -10     3172.63     3204.69     48.00 o 
  -1   0 -10     1313.83     1258.96     18.17 o 
   0   0 -10      846.53      839.72     12.62 o 
   1   0 -10     1302.61     1301.90     15.26 o 
   2   0 -10     2249.43     2266.69     31.95 o 
   3   0 -10      691.28      642.27      8.26 o 
   4   0 -10      108.60      101.40      2.77 o 
   5   0 -10      331.10      330.77      5.47 o 
   6   0 -10      159.68      158.99      4.06 o 
   7   0 -10       65.67       68.44      4.31 o 
   8   0 -10        8.85       14.41      2.74 o 
  -6   1 -10       13.85       18.78      2.85 o 
  -5   1 -10       78.33       80.87      5.30 o 
  -4   1 -10      213.02      208.93      7.26 o 
  -3   1 -10      439.42      434.45      8.19 o 
  -2   1 -10      492.79      491.67      6.56 o 
  -1   1 -10     1258.82     1269.12     11.54 o 
   0   1 -10      778.88      763.55      7.23 o 
   1   1 -10      465.57      422.86      4.39 o 
   2   1 -10     1214.33     1246.99     11.53 o 
   3   1 -10       79.77       75.94      1.80 o 
   4   1 -10      538.51      530.14      6.12 o 
   5   1 -10      154.40      150.15      2.49 o 
   6   1 -10       53.26       52.46      2.62 o 
   7   1 -10       27.24       27.73      2.89 o 
   8   1 -10        7.41        8.44      2.43 o 
  -6   2 -10       13.38       12.62      4.46 o 
  -5   2 -10       20.01       19.99      4.17 o 
  -4   2 -10       12.71       14.25      3.50 o 
  -3   2 -10       66.98       66.72      3.42 o 
  -1   2 -10       53.06       48.99      1.99 o 
   0   2 -10       79.67       79.59      2.11 o 
   1   2 -10       71.43       78.78      1.61 o 
   2   2 -10      153.36      159.20      2.60 o 
   3   2 -10       98.53       94.79      2.57 o 
   4   2 -10        4.76        6.42      1.25 o 
   5   2 -10      113.20      104.03      4.82 o 
   6   2 -10       16.51       16.73      2.03 o 
   7   2 -10        9.38        9.05      2.25 o 
  -6   3 -10        2.73        1.62      4.64 o 
  -5   3 -10        1.38       -1.15      4.02 o 
  -4   3 -10        9.28        7.27      3.80 o 
  -3   3 -10       60.50       53.19      3.67 o 
  -2   3 -10      213.20      204.49      4.37 o 
  -1   3 -10      136.48      137.30      6.27 o 
   0   3 -10       32.86       31.98      1.41 o 
   1   3 -10      114.77      119.39      3.83 o 
   2   3 -10       17.01       17.23      1.94 o 
   3   3 -10        6.38        7.64      1.53 o 
   4   3 -10       19.46       22.04      1.64 o 
   5   3 -10        1.90        2.43      1.68 o 
   6   3 -10        1.48        1.42      1.97 o 
   7   3 -10        7.17        6.26      2.40 o 
  -5   4 -10       15.15       17.00      5.15 o 
  -4   4 -10        9.33        7.35      4.62 o 
  -3   4 -10       85.34       78.75      4.61 o 
  -2   4 -10       70.70       67.01      6.31 o 
  -1   4 -10      102.89      108.51     10.04 o 
   0   4 -10       18.53       19.29      2.93 o 
   1   4 -10       15.31       20.16      4.61 o 
   2   4 -10      238.03      241.32      5.02 o 
   3   4 -10        3.75        5.29      2.78 o 
   4   4 -10       62.13       64.24      4.25 o 
   5   4 -10       13.39       13.49      3.56 o 
   6   4 -10        6.41        5.61      3.85 o 
  -4   5 -10       21.13       15.76      5.73 o 
  -3   5 -10       16.41       14.00      4.68 o 
  -2   5 -10       28.30       36.43      8.12 o 
  -1   5 -10       32.35       29.55      3.85 o 
   0   5 -10       34.41       37.91      3.91 o 
   1   5 -10       43.44       45.09      4.80 o 
   2   5 -10       35.23       41.84      6.34 o 
   3   5 -10       24.78       25.70      6.50 o 
   4   5 -10       19.49       23.62      7.63 o 
   0   6 -10        5.89        6.07      5.92 o 
   1   6 -10       17.46       13.99      6.44 o 
  -6   1  -9       66.29       64.62      4.88 o 
  -5   1  -9       28.14       30.26      3.91 o 
  -4   1  -9      235.51      230.63      7.53 o 
  -3   1  -9      119.87      113.75      3.03 o 
  -2   1  -9      244.42      233.95      3.78 o 
  -1   1  -9      169.43      157.41      3.50 o 
   0   1  -9      299.23      289.46      3.46 o 
   1   1  -9      335.74      328.24      3.49 o 
   2   1  -9      722.45      752.62      7.98 o 
   3   1  -9      245.74      251.69      3.17 o 
   4   1  -9      206.73      207.76      3.39 o 
   5   1  -9      260.32      267.07      3.35 o 
   6   1  -9       25.25       27.17      1.87 o 
   7   1  -9        1.27        1.89      1.77 o 
   8   1  -9        1.40        4.28      2.34 o 
  -6   2  -9       32.35       39.63      5.10 o 
  -5   2  -9       71.46       72.25      5.54 o 
  -4   2  -9      254.43      248.29      8.39 o 
  -3   2  -9      253.58      252.59      5.85 o 
  -2   2  -9      265.14      254.46      7.27 o 
  -1   2  -9      607.09      581.38     22.09 o 
   0   2  -9      691.19      678.62      8.28 o 
   1   2  -9      815.38      786.73      7.46 o 
   2   2  -9      766.42      767.22      8.18 o 
   3   2  -9      390.07      376.30      4.33 o 
   4   2  -9      267.75      263.57      3.64 o 
   5   2  -9      435.05      419.27      6.34 o 
   6   2  -9       27.67       31.43      2.25 o 
   7   2  -9       12.70       15.51      2.29 o 
  -6   3  -9       23.49       22.20      5.29 o 
  -5   3  -9       28.09       30.49      4.88 o 
  -4   3  -9       66.22       75.55      5.76 o 
  -3   3  -9      160.53      169.11      5.37 o 
  -2   3  -9      722.32      722.09     13.05 o 
  -1   3  -9      239.11      231.92      4.17 o 
   0   3  -9      656.79      639.64      7.14 o 
   1   3  -9      550.02      550.80      7.65 o 
   2   3  -9      272.91      262.23      4.76 o 
   3   3  -9      208.97      204.56      3.61 o 
   4   3  -9      104.75       94.46      2.87 o 
   5   3  -9       99.27       93.14      2.93 o 
   6   3  -9       26.58       29.74      2.37 o 
   7   3  -9       15.57       11.69      2.44 o 
  -5   4  -9        1.81        3.20      4.64 o 
  -4   4  -9       10.56       11.14      4.59 o 
  -3   4  -9       33.18       30.82      3.59 o 
  -2   4  -9      118.00      116.63      5.00 o 
  -1   4  -9       49.64       49.90      3.55 o 
   0   4  -9       40.00       40.97      3.23 o 
   1   4  -9      257.67      261.13      4.95 o 
   2   4  -9       26.32       29.65      2.38 o 
   3   4  -9       56.13       53.33      3.81 o 
   4   4  -9       19.97       14.56      3.75 o 
   5   4  -9       16.52       23.65      3.69 o 
   6   4  -9        3.35        0.45      3.59 o 
  -4   5  -9        0.43        2.91      5.11 o 
  -3   5  -9       10.82       14.39      3.80 o 
  -2   5  -9        4.27        7.05      3.42 o 
  -1   5  -9        7.16        9.37      3.30 o 
   0   5  -9        0.67        3.19      3.07 o 
   1   5  -9        2.16       -1.90      4.65 o 
   2   5  -9       22.81       23.99      5.70 o 
   3   5  -9       17.65       11.20      3.42 o 
   4   5  -9        1.52        2.49      3.53 o 
   5   5  -9        3.52        3.19      3.83 o 
  -1   6  -9        2.54        4.42      5.86 o 
   0   6  -9        6.01        9.62      5.96 o 
  -5   0  -8       24.02       25.73      3.28 o 
  -4   0  -8      548.41      561.92      8.97 o 
  -3   0  -8     1075.47     1108.63     22.35 o 
  -2   0  -8     1024.40     1003.95     14.85 o 
  -1   0  -8     1639.73     1570.76     30.77 o 
   0   0  -8     3675.43     3661.05     49.95 o 
   1   0  -8     5446.69     5445.57     74.47 o 
   2   0  -8     1412.00     1386.47     24.30 o 
   3   0  -8     1830.16     1820.82     21.06 o 
   4   0  -8      157.78      160.15      4.36 o 
   5   0  -8      642.95      635.48      8.69 o 
   6   0  -8        9.43       10.33      1.92 o 
   7   0  -8       36.16       34.26      2.68 o 
   8   0  -8       17.95       19.85      2.72 o 
  -6   1  -8       52.56       45.44      4.51 o 
  -5   1  -8      136.95      143.40      6.32 o 
  -4   1  -8      255.67      260.64      7.90 o 
  -3   1  -8      282.33      279.99      5.02 o 
  -2   1  -8      558.00      547.07      6.92 o 
  -1   1  -8     1771.86     1797.11     17.73 o 
   0   1  -8     1475.28     1434.35     14.32 o 
   1   1  -8     1503.77     1516.85     13.61 o 
   2   1  -8      724.58      707.01      6.76 o 
   3   1  -8     1481.47     1535.10     17.89 o 
   4   1  -8      288.62      278.99      3.75 o 
   5   1  -8      124.47      110.97      2.21 o 
   6   1  -8       67.55       68.30      2.11 o 
   7   1  -8       11.09       13.95      1.92 o 
   8   1  -8       25.60       29.49      3.81 o 
  -6   2  -8        7.47        8.96      4.26 o 
  -5   2  -8       12.79       13.53      3.81 o 
  -4   2  -8       49.93       48.74      4.33 o 
  -3   2  -8      172.25      159.11      6.32 o 
  -2   2  -8       10.12       10.37      2.19 o 
  -1   2  -8       16.79       18.50      1.01 o 
   0   2  -8      370.49      385.63      4.47 o 
   1   2  -8      240.33      261.38      2.94 o 
   2   2  -8      136.38      131.26      2.34 o 
   3   2  -8      147.47      151.46      2.42 o 
   4   2  -8       50.42       50.83      1.73 o 
   5   2  -8      106.33       98.80      2.86 o 
   6   2  -8        0.48        2.30      1.75 o 
   7   2  -8        2.68        4.58      2.11 o 
  -6   3  -8        1.38        3.45      4.51 o 
  -5   3  -8        3.08        7.37      4.07 o 
  -4   3  -8       18.33       20.23      4.04 o 
  -3   3  -8       52.84       51.78      3.38 o 
  -2   3  -8      136.95      134.93      3.45 o 
  -1   3  -8       18.01       17.17      1.21 o 
   0   3  -8       78.72       79.95      3.89 o 
   1   3  -8        0.40        1.42      1.88 o 
   2   3  -8      146.98      154.35      2.85 o 
   3   3  -8       56.34       61.70      2.93 o 
   4   3  -8        6.73        4.57      1.88 o 
   5   3  -8       12.46       14.37      1.84 o 
   6   3  -8        5.59        4.16      1.96 o 
   7   3  -8        4.37        4.41      2.29 o 
  -5   4  -8        7.43        1.48      4.57 o 
  -4   4  -8       28.68       19.77      4.91 o 
  -3   4  -8       65.25       58.50      4.05 o 
  -2   4  -8       46.03       43.29      3.49 o 
  -1   4  -8       32.00       34.63      6.10 o 
   0   4  -8      120.57      120.61      4.44 o 
   1   4  -8      184.48      180.16      5.06 o 
   2   4  -8       86.43       92.24      3.32 o 
   3   4  -8      158.56      166.48      5.38 o 
   4   4  -8        4.92        1.46      2.92 o 
   5   4  -8       46.68       50.76      4.30 o 
   6   4  -8        0.91        1.86      3.55 o 
  -4   5  -8       11.46       15.57      5.40 o 
  -3   5  -8       17.47       17.28      3.75 o 
  -2   5  -8       27.09       20.41      3.63 o 
  -1   5  -8       37.00       42.59      3.87 o 
   0   5  -8       94.53      103.55      7.96 o 
   1   5  -8       16.05       14.94      5.02 o 
   2   5  -8       52.95       59.22      6.57 o 
   3   5  -8       64.57       70.96      4.57 o 
   4   5  -8       15.37       19.61      3.90 o 
   5   5  -8        4.06        2.67      3.87 o 
  -1   6  -8       22.91       23.71      6.19 o 
  -6   1  -7       38.69       34.23      4.27 o 
  -5   1  -7       89.12       88.71      5.24 o 
  -4   1  -7       40.23       45.83      3.73 o 
  -3   1  -7      295.33      288.46      7.95 o 
  -2   1  -7       84.08       76.59      1.82 o 
  -1   1  -7     1377.37     1408.88     14.01 o 
   0   1  -7     1504.35     1469.96     16.83 o 
   1   1  -7      482.06      478.69     10.61 o 
   2   1  -7     1075.88     1125.78     11.44 o 
   3   1  -7      188.78      193.65      3.23 o 
   4   1  -7      147.88      149.36      2.34 o 
   5   1  -7       41.98       41.82      1.45 o 
   6   1  -7       41.87       44.52      1.95 o 
   7   1  -7       13.41       14.26      2.10 o 
   8   1  -7        2.45       -2.02      2.20 o 
  -5   2  -7      146.82      145.23      6.80 o 
  -4   2  -7       71.53       73.45      5.18 o 
  -3   2  -7      458.20      450.34     11.39 o 
  -2   2  -7      633.49      643.68      9.53 o 
  -1   2  -7     3421.95     3475.77     34.07 o 
   0   2  -7     1171.39     1126.67     11.29 o 
   1   2  -7     1152.34     1153.49     10.45 o 
   2   2  -7      327.61      299.22      3.38 o 
   3   2  -7      598.53      609.97      6.21 o 
   4   2  -7      215.14      213.19      3.15 o 
   5   2  -7      125.01      131.70      3.06 o 
   6   2  -7       76.96       69.66      2.79 o 
   7   2  -7       17.24       23.41      3.49 o 
  -5   3  -7       37.49       40.18      5.09 o 
  -4   3  -7      135.73      134.89      6.90 o 
  -3   3  -7      242.32      231.98      6.26 o 
  -2   3  -7      466.22      456.35      6.70 o 
  -1   3  -7      752.69      723.25     11.13 o 
   0   3  -7      706.33      697.06      7.72 o 
   1   3  -7      330.06      327.02      5.11 o 
   2   3  -7      299.92      295.23      4.93 o 
   3   3  -7      230.90      223.44      4.42 o 
   4   3  -7      119.68      119.91      4.64 o 
   5   3  -7       30.11       33.41      2.67 o 
   6   3  -7      116.00      116.31      5.43 o 
   7   3  -7        4.93        4.97      2.49 o 
  -5   4  -7       21.27       17.81      4.96 o 
  -4   4  -7       20.48       23.74      4.77 o 
  -3   4  -7       65.17       63.11      5.06 o 
  -2   4  -7       37.23       40.34      3.29 o 
  -1   4  -7      137.35      132.09      5.04 o 
   0   4  -7       70.53       70.47      2.88 o 
   1   4  -7      111.58      107.44      3.23 o 
   2   4  -7       70.21       75.93      3.04 o 
   3   4  -7      152.15      151.34      5.15 o 
   4   4  -7       21.33       22.54      3.36 o 
   5   4  -7        8.81        8.41      2.57 o 
   6   4  -7       11.76       12.06      3.02 o 
  -4   5  -7        1.03        6.69      5.26 o 
  -3   5  -7        1.65       -3.40      5.03 o 
  -2   5  -7        1.77        4.55      3.19 o 
  -1   5  -7        9.72        8.10      3.10 o 
   0   5  -7        3.03       -0.63      2.87 o 
   1   5  -7        9.86        7.45      4.68 o 
   2   5  -7       90.15       90.91      7.37 o 
   3   5  -7        3.72        1.53      3.25 o 
   4   5  -7       12.70        9.95      3.64 o 
   5   5  -7        2.83        3.09      5.06 o 
  -2   6  -7        2.90       -0.30      3.74 o 
  -5   0  -6      638.68      640.22     14.28 o 
  -4   0  -6      481.94      471.85      7.74 o 
  -3   0  -6     1905.16     1908.22     36.99 o 
  -2   0  -6     1433.01     1388.64     27.26 o 
  -1   0  -6     3072.05     3006.22     41.53 o 
   0   0  -6     1680.75     1681.70     18.88 o 
   1   0  -6     2031.58     2037.10     40.63 o 
   2   0  -6      850.41      860.42     18.43 o 
   3   0  -6      858.82      817.15     12.38 o 
   4   0  -6     1229.70     1246.05     18.56 o 
   5   0  -6      168.41      172.69      3.64 o 
   6   0  -6      310.21      302.25      5.74 o 
   7   0  -6       81.96       81.24      3.67 o 
   8   0  -6        8.30        9.67      3.25 o 
  -6   1  -6      104.07      102.50      5.89 o 
  -5   1  -6      149.76      159.01      6.50 o 
  -4   1  -6      185.78      184.21      6.44 o 
  -3   1  -6      853.05      851.75     12.44 o 
  -2   1  -6     2623.75     2603.64     29.39 o 
  -1   1  -6      139.72      128.26      1.90 o 
   0   1  -6     1082.29     1078.76     14.81 o 
   1   1  -6     1452.87     1498.93     20.48 o 
   2   1  -6     1831.70     1803.96     20.51 o 
   3   1  -6      402.28      388.22      4.65 o 
   4   1  -6      349.27      333.46      3.81 o 
   5   1  -6      112.80      112.72      2.48 o 
   6   1  -6      281.07      268.37      3.54 o 
   7   1  -6       14.04       15.84      2.12 o 
   8   1  -6        3.45        4.28      2.31 o 
  -5   2  -6       29.45       33.95      4.30 o 
  -4   2  -6       50.18       55.45      4.36 o 
  -3   2  -6       70.77       73.18      4.34 o 
  -2   2  -6      236.49      242.33      3.78 o 
  -1   2  -6     1273.00     1359.78     21.96 o 
   0   2  -6      179.48      182.48      2.99 o 
   1   2  -6      154.44      157.93      3.05 o 
   2   2  -6      821.20      901.92     11.09 o 
   3   2  -6        1.21        1.45      0.82 o 
   4   2  -6      105.08      104.44      2.66 o 
   5   2  -6       25.23       28.67      1.65 o 
   6   2  -6       20.68       24.48      2.07 o 
   7   2  -6        0.40       -1.30      1.97 o 
   8   2  -6        3.13        4.25      2.43 o 
  -5   3  -6       23.58       14.32      4.28 o 
  -4   3  -6        6.16        5.98      3.47 o 
  -3   3  -6       84.53       82.38      6.32 o 
  -2   3  -6       25.27       27.11      1.45 o 
  -1   3  -6       29.77       33.66      2.27 o 
   0   3  -6       24.63       26.47      1.35 o 
   1   3  -6       23.71       26.47      1.65 o 
   2   3  -6       16.15       15.47      2.22 o 
   3   3  -6       12.97       17.57      2.48 o 
   4   3  -6       58.32       65.90      3.90 o 
   5   3  -6       17.95       15.84      2.34 o 
   6   3  -6       43.16       44.12      3.08 o 
   7   3  -6        0.77        1.05      2.23 o 
  -5   4  -6        9.82       13.08      4.84 o 
  -4   4  -6       45.51       47.13      5.45 o 
  -3   4  -6       64.74       68.03      5.87 o 
  -2   4  -6       33.95       36.39      3.14 o 
  -1   4  -6      144.08      143.15      6.75 o 
   0   4  -6       88.71       87.97      3.03 o 
   1   4  -6      214.03      227.02      4.38 o 
   2   4  -6       39.35       49.26      7.62 o 
   3   4  -6      121.55      125.26     10.32 o 
   4   4  -6       40.34       46.55      3.82 o 
   5   4  -6        3.73        3.22      2.51 o 
   6   4  -6       10.69       12.87      3.03 o 
  -4   5  -6       10.18        6.85      5.29 o 
  -3   5  -6       31.93       31.49      3.90 o 
  -2   5  -6       47.73       46.74      3.95 o 
  -1   5  -6       55.82       58.08      4.03 o 
   0   5  -6       47.39       51.40      3.80 o 
   1   5  -6       35.16       36.60      5.43 o 
   2   5  -6      162.69      155.19      8.36 o 
   3   5  -6        8.34        9.85      3.37 o 
   4   5  -6       25.09       26.87      5.23 o 
   5   5  -6        5.81       -4.92      4.92 o 
  -2   6  -6       10.89       14.49      5.42 o 
  -7   1  -5       29.58       27.01      4.40 o 
  -6   1  -5       36.73       43.43      4.30 o 
  -4   1  -5      100.75       91.51      4.95 o 
  -3   1  -5      102.00       91.70      4.16 o 
  -2   1  -5      943.19      982.95     11.67 o 
  -1   1  -5      343.08      335.74      4.95 o 
   0   1  -5     1670.71     1665.94     22.43 o 
   1   1  -5     1214.12     1203.21     14.06 o 
   2   1  -5     1608.86     1738.65     32.20 o 
   3   1  -5      599.46      622.21      7.78 o 
   4   1  -5      349.69      338.40      3.61 o 
   5   1  -5       57.00       60.53      1.73 o 
   6   1  -5       37.22       46.28      1.73 o 
   7   1  -5        1.87        0.50      1.89 o 
   8   1  -5        3.15        0.93      2.36 o 
  -5   2  -5      177.95      170.51      7.23 o 
  -4   2  -5      126.25      130.73      5.95 o 
  -2   2  -5     1697.75     1745.46     25.58 o 
  -1   2  -5      513.42      494.46      9.46 o 
   0   2  -5     1896.78     1861.02     21.13 o 
   1   2  -5     1447.54     1457.22     20.92 o 
   2   2  -5     1034.93     1015.30     15.21 o 
   3   2  -5      673.97      683.78      9.09 o 
   4   2  -5      600.39      587.75      8.81 o 
   5   2  -5      174.94      181.54      3.45 o 
   6   2  -5       91.28       89.31      3.02 o 
   7   2  -5        9.87        9.08      2.16 o 
   8   2  -5        0.31        0.58      2.37 o 
  -5   3  -5       69.93       67.59      5.76 o 
  -4   3  -5      179.70      177.67      7.59 o 
  -3   3  -5      225.86      238.22      5.83 o 
  -2   3  -5      690.68      679.20      8.30 o 
  -1   3  -5      252.40      245.19      4.20 o 
   0   3  -5      581.57      583.00      6.64 o 
   1   3  -5      623.33      606.97      7.89 o 
   2   3  -5      493.38      489.04      8.43 o 
   3   3  -5      177.73      164.48      3.57 o 
   4   3  -5      443.64      428.11      8.56 o 
   5   3  -5      118.22      120.08      3.83 o 
   6   3  -5       46.46       42.13      2.47 o 
   7   3  -5        4.90        5.09      2.33 o 
  -5   4  -5        7.38        6.61      4.72 o 
  -4   4  -5       39.74       43.84      5.23 o 
  -3   4  -5       56.00       53.32      4.01 o 
  -2   4  -5      118.13      117.47      3.44 o 
  -1   4  -5       59.90       64.11      2.68 o 
   0   4  -5      108.52      102.91      3.16 o 
   1   4  -5      141.91      130.65      2.93 o 
   2   4  -5      117.29      115.55      5.58 o 
   3   4  -5       75.12       78.16      4.12 o 
   4   4  -5       12.74        6.03      2.94 o 
   5   4  -5       38.89       34.72      3.90 o 
   6   4  -5        7.28        9.19      2.90 o 
  -4   5  -5        3.58       -2.94      4.84 o 
  -3   5  -5        4.62        3.61      3.22 o 
  -2   5  -5       18.44       17.53      3.29 o 
  -1   5  -5       31.45       29.96      2.70 o 
   0   5  -5       20.05       20.56      2.53 o 
   1   5  -5       11.88       13.16      4.54 o 
   2   5  -5       21.23       19.14      3.22 o 
   3   5  -5       31.29       36.48      4.98 o 
   4   5  -5        4.26        1.05      4.55 o 
   5   5  -5        2.98        7.00      5.18 o 
  -2   6  -5        6.48        3.26      4.98 o 
   0   6  -5        0.11       -0.03      4.75 o 
  -5   0  -4      303.39      298.23      8.11 o 
  -4   0  -4      621.97      657.14     14.16 o 
  -3   0  -4      441.46      417.21      9.23 o 
  -2   0  -4     2643.57     2583.46     48.17 o 
  -1   0  -4     3456.41     3443.34     47.11 o 
   0   0  -4     2110.83     2118.43     23.58 o 
   1   0  -4     7546.19     7818.48    156.00 o 
   2   0  -4     2256.62     2397.45     48.47 o 
   3   0  -4     3579.01     3790.50     52.87 o 
   4   0  -4      155.23      137.07      5.02 o 
   5   0  -4      282.20      281.51      5.57 o 
   6   0  -4       80.33       78.08      3.08 o 
   7   0  -4       42.58       46.07      2.79 o 
   8   0  -4       18.84       22.22      3.61 o 
  -7   1  -4       23.81       20.83      4.27 o 
  -6   1  -4       32.22       36.18      4.17 o 
  -4   1  -4      800.26      804.72     17.38 o 
  -3   1  -4      410.71      402.53      9.66 o 
  -2   1  -4     1072.15     1069.18     14.99 o 
  -1   1  -4      526.69      548.01      7.73 o 
   0   1  -4    10306.83    10449.32    113.22 o 
   1   1  -4     1889.38     1947.53     18.78 o 
   2   1  -4     1324.75     1375.55     15.71 o 
   3   1  -4      843.83      847.38      9.01 o 
   4   1  -4      266.54      264.72      3.08 o 
   5   1  -4      325.98      318.10      3.65 o 
   6   1  -4        1.28        1.18      1.20 o 
   7   1  -4       48.67       48.65      3.06 o 
   8   1  -4        6.63        5.92      2.30 o 
  -7   2  -4        3.10        3.92      4.25 o 
  -5   2  -4       36.40       28.75      4.06 o 
  -4   2  -4       30.02       28.71      3.52 o 
  -2   2  -4      325.78      334.09      4.93 o 
  -1   2  -4      934.70      995.20     12.00 o 
   0   2  -4       76.18       75.85      4.73 o 
   1   2  -4      320.68      341.81     13.83 o 
   2   2  -4       93.34       97.07      4.63 o 
   3   2  -4      111.29      114.68      2.44 o 
   4   2  -4       94.28       87.45      3.21 o 
   5   2  -4       26.84       30.12      3.01 o 
   6   2  -4        4.41        3.28      1.74 o 
   7   2  -4       33.09       33.03      2.54 o 
   8   2  -4        0.33       -1.03      2.32 o 
  -5   3  -4        7.46       10.76      4.03 o 
  -4   3  -4        7.27        9.94      3.48 o 
  -3   3  -4        3.32        1.81      1.96 o 
  -2   3  -4       21.38       22.45      1.72 o 
  -1   3  -4        7.05       10.14      1.13 o 
   0   3  -4      112.63      113.80      2.56 o 
   1   3  -4       83.58       74.53      2.01 o 
   2   3  -4       83.00       85.26      2.52 o 
   3   3  -4       22.92       17.12      2.83 o 
   4   3  -4       17.45       16.53      2.86 o 
   5   3  -4       29.58       35.01      3.32 o 
   6   3  -4        1.92        1.07      1.90 o 
   7   3  -4        2.34        1.65      2.28 o 
  -4   4  -4        9.51       12.85      4.30 o 
  -3   4  -4       36.02       40.32      4.76 o 
  -2   4  -4       93.47       97.54      3.42 o 
  -1   4  -4      117.69      111.51      3.28 o 
   0   4  -4      278.93      282.14      5.98 o 
   1   4  -4      105.67      101.79      2.63 o 
   2   4  -4      239.12      242.59     10.38 o 
   3   4  -4       34.24       37.32      3.37 o 
   4   4  -4        8.95        9.56      4.53 o 
   5   4  -4       15.85       18.09      3.50 o 
   6   4  -4        2.00        5.16      2.82 o 
  -4   5  -4       34.77       39.81      6.02 o 
  -3   5  -4       21.89       19.34      4.95 o 
  -2   5  -4       41.49       40.71      3.69 o 
  -1   5  -4       58.02       63.16      4.44 o 
   0   5  -4       93.90       94.48      4.38 o 
   1   5  -4      150.54      164.93     17.65 o 
   2   5  -4       18.48       20.39      4.35 o 
   3   5  -4       24.77       24.84      4.82 o 
   4   5  -4       32.54       38.30      5.45 o 
   5   5  -4        9.47       10.73      5.31 o 
   0   6  -4       10.34        4.35      4.95 o 
  -7   1  -3        2.62        6.17      3.80 o 
  -6   1  -3       41.60       41.87      4.19 o 
  -4   1  -3      297.17      301.14      8.22 o 
  -3   1  -3      401.81      402.91      9.50 o 
  -2   1  -3      703.11      695.39     14.61 o 
  -1   1  -3     9228.08     9364.11    180.41 o 
   0   1  -3     1324.62     1350.14     13.17 o 
   1   1  -3     1027.47     1047.07     12.63 o 
   2   1  -3      510.71      495.82      7.17 o 
   3   1  -3       60.37       65.16      1.98 o 
   4   1  -3      186.90      189.06      2.41 o 
   5   1  -3      144.65      149.94      2.52 o 
   6   1  -3       20.38       24.34      1.48 o 
   7   1  -3       44.77       45.26      2.52 o 
   8   1  -3       11.27        8.69      2.36 o 
  -7   2  -3        7.70        6.61      4.30 o 
  -4   2  -3      489.42      488.59     12.29 o 
  -2   2  -3     1256.64     1240.74     16.31 o 
  -1   2  -3     4012.25     4080.97     46.04 o 
   0   2  -3      979.34      939.45     18.66 o 
   1   2  -3      989.85      972.96     11.33 o 
   2   2  -3      940.39      953.87     15.00 o 
   3   2  -3      525.18      531.11      8.95 o 
   4   2  -3      221.23      215.62      3.75 o 
   5   2  -3      260.52      254.88      4.23 o 
   6   2  -3       13.91       17.71      1.95 o 
   7   2  -3       56.55       58.40      3.07 o 
   8   2  -3       14.58       16.33      3.00 o 
  -4   3  -3      166.31      171.37      7.09 o 
  -3   3  -3      268.05      283.21      8.53 o 
  -2   3  -3      522.10      517.11      7.26 o 
  -1   3  -3      786.72      790.46      8.49 o 
   0   3  -3      590.06      594.51      6.60 o 
   1   3  -3      651.68      646.86      8.34 o 
   2   3  -3      290.10      291.25      5.93 o 
   3   3  -3      830.59      858.52     20.22 o 
   4   3  -3       82.29       76.90      3.79 o 
   5   3  -3      118.85      114.22      4.64 o 
   6   3  -3       25.97       21.74      2.97 o 
   7   3  -3       29.09       28.00      2.65 o 
  -4   4  -3       14.27       13.11      4.35 o 
  -3   4  -3       78.52       76.82      5.64 o 
  -2   4  -3       47.91       51.42      3.47 o 
  -1   4  -3      126.01      127.59      3.43 o 
   0   4  -3      173.25      172.23      3.97 o 
   1   4  -3      119.54      114.84      2.68 o 
   2   4  -3      100.37       89.70      4.09 o 
   3   4  -3      120.99      112.22      4.49 o 
   4   4  -3       24.89       25.30      3.34 o 
   5   4  -3        3.77        4.29      3.18 o 
   6   4  -3       36.21       32.78      4.32 o 
  -3   5  -3        5.77        1.60      4.46 o 
  -2   5  -3        1.10        1.69      2.28 o 
  -1   5  -3        7.11       11.14      2.36 o 
   0   5  -3        7.27        5.81      5.36 o 
   1   5  -3       39.97       33.49      4.90 o 
   2   5  -3       11.47       10.20      4.03 o 
   3   5  -3       12.41        8.52      4.31 o 
   4   5  -3        0.33        2.42      4.70 o 
   5   5  -3        8.58       10.24      5.32 o 
   0   6  -3        4.63        5.37      5.18 o 
  -5   0  -2      414.35      424.24     10.37 o 
  -4   0  -2      629.48      647.06     13.80 o 
  -3   0  -2     2021.79     2148.78     40.97 o 
  -2   0  -2     1843.28     1822.83     34.61 o 
  -1   0  -2     3855.50     3978.46     75.86 o 
   0   0  -2      535.93      541.80     10.46 o 
   1   0  -2    10159.03    10592.30    445.37 o 
   2   0  -2     4948.39     5077.12     94.94 o 
   3   0  -2     1014.46     1104.03     21.49 o 
   4   0  -2     1091.08     1094.87     22.52 o 
   5   0  -2      343.57      337.90     12.10 o 
   6   0  -2      333.38      316.21      5.45 o 
   7   0  -2       28.37       25.66      2.46 o 
   8   0  -2        5.04        7.00      3.13 o 
  -7   1  -2        9.62       13.67      3.97 o 
  -6   1  -2       68.47       78.40      4.99 o 
  -3   1  -2      644.77      675.90     14.34 o 
  -2   1  -2      393.13      379.86      8.47 o 
  -1   1  -2     8466.99     8793.52    168.97 o 
   0   1  -2      298.88      302.30      3.22 o 
   1   1  -2     1565.50     1622.61     18.20 o 
   2   1  -2     1702.80     1725.99     39.38 o 
   3   1  -2      774.60      751.23      9.19 o 
   4   1  -2      575.15      584.62      5.54 o 
   5   1  -2      160.70      160.79      2.48 o 
   6   1  -2      137.80      140.11      2.60 o 
   7   1  -2       24.36       28.36      2.83 o 
   8   1  -2        7.68        8.12      2.33 o 
  -7   2  -2        2.49        3.94      4.13 o 
  -4   2  -2      115.48      112.72      5.72 o 
  -2   2  -2      617.26      648.96     11.96 o 
  -1   2  -2      299.81      322.58      5.52 o 
   0   2  -2      214.09      214.82      5.10 o 
   1   2  -2      388.86      402.07      5.21 o 
   2   2  -2       71.48       69.68      1.94 o 
   3   2  -2      229.68      231.73      8.83 o 
   4   2  -2       13.07       14.75      4.84 o 
   5   2  -2       67.59       67.31      2.79 o 
   6   2  -2       30.04       30.35      2.17 o 
   7   2  -2        0.12       -0.22      2.05 o 
  -4   3  -2      105.61      115.01      6.31 o 
  -3   3  -2       13.64       14.10      3.15 o 
  -2   3  -2       84.98       84.94      2.71 o 
  -1   3  -2       22.26       23.90      1.18 o 
   0   3  -2       51.16       51.47      1.82 o 
   1   3  -2      166.07      168.66      3.36 o 
   2   3  -2        9.35       13.87      1.94 o 
   3   3  -2      178.36      177.36      4.75 o 
   4   3  -2       24.50       26.56      2.77 o 
   5   3  -2       13.36       16.41      2.91 o 
   6   3  -2        4.95        4.74      2.53 o 
   7   3  -2        6.24        8.22      2.37 o 
  -4   4  -2       64.18       52.20      5.40 o 
  -3   4  -2      122.52      136.87      4.90 o 
  -2   4  -2       61.10       64.03      2.99 o 
  -1   4  -2      217.70      220.11      4.35 o 
   0   4  -2       71.40       70.90      2.28 o 
   1   4  -2      140.14      142.54      2.94 o 
   2   4  -2      163.64      165.43      4.84 o 
   3   4  -2        1.97        2.88      2.52 o 
   4   4  -2       68.85       73.58      4.28 o 
   5   4  -2       27.73       29.01      5.24 o 
   6   4  -2       45.00       44.63      6.16 o 
  -3   5  -2       38.91       34.27      5.33 o 
  -2   5  -2       23.88       20.84      2.60 o 
  -1   5  -2      154.39      147.97      4.13 o 
   0   5  -2       42.05       44.04      5.18 o 
   1   5  -2       51.41       54.16      5.59 o 
   2   5  -2       44.89       51.11      5.15 o 
   3   5  -2       56.03       63.87      5.84 o 
   4   5  -2       13.51       16.41      5.02 o 
   5   5  -2        7.85       14.25      5.56 o 
  -1   6  -2        6.35       -0.81      4.83 o 
   0   6  -2       17.51       18.48      5.50 o 
   1   6  -2       11.79        9.04      5.34 o 
  -7   1  -1       41.27       48.80      4.82 o 
  -6   1  -1       16.14       15.44      3.48 o 
  -3   1  -1      914.95      961.86     19.54 o 
  -2   1  -1      529.42      534.67     11.48 o 
  -1   1  -1     1261.05     1363.30     26.95 o 
   0   1  -1     1919.97     1911.55     30.48 o 
   1   1  -1      423.51      411.52      4.99 o 
   2   1  -1     1226.49     1227.30     23.46 o 
   3   1  -1      437.42      417.56      4.73 o 
   4   1  -1      623.17      639.77      6.29 o 
   5   1  -1       64.56       64.96      2.06 o 
   6   1  -1       39.56       40.33      1.83 o 
   7   1  -1        5.15        6.58      1.69 o 
   8   1  -1        1.44        0.43      2.21 o 
  -7   2  -1       50.42       59.20      5.51 o 
  -2   2  -1      874.13      882.19     15.00 o 
  -1   2  -1      845.65      836.36     16.86 o 
   0   2  -1     1192.35     1190.40     17.24 o 
   1   2  -1     1691.01     1690.03     19.05 o 
   2   2  -1     1478.86     1515.87     20.49 o 
   3   2  -1      809.36      795.17     17.94 o 
   4   2  -1      680.92      653.39     16.77 o 
   5   2  -1       60.20       66.56      2.81 o 
   6   2  -1      106.48      102.66      3.14 o 
   7   2  -1        4.95        5.78      2.13 o 
  -3   3  -1      387.91      385.83     10.52 o 
  -2   3  -1      464.50      471.74      6.78 o 
  -1   3  -1      417.21      411.25      5.86 o 
   0   3  -1     1134.85     1154.57     11.84 o 
   1   3  -1      964.46      961.64     12.01 o 
   2   3  -1      651.02      667.11     12.15 o 
   3   3  -1      502.35      491.95      9.07 o 
   4   3  -1      146.11      136.68     12.67 o 
   5   3  -1       88.89       94.13      4.30 o 
   6   3  -1       36.00       36.74      4.34 o 
   7   3  -1        0.96        0.98      2.26 o 
  -3   4  -1      114.44      119.86      4.78 o 
  -2   4  -1       67.52       70.82      3.45 o 
  -1   4  -1      141.95      143.59      4.66 o 
   0   4  -1      251.54      257.31      3.89 o 
   1   4  -1       86.18       86.21      3.73 o 
   2   4  -1      227.80      226.48      6.94 o 
   3   4  -1        7.54        9.27      2.66 o 
   4   4  -1       81.48       66.74      5.84 o 
   5   4  -1       28.72       16.49      4.85 o 
   6   4  -1        2.38        3.20      4.86 o 
  -2   5  -1        2.18        0.50      2.24 o 
  -1   5  -1        9.57        6.08      2.81 o 
   0   5  -1        5.86        2.59      3.93 o 
   1   5  -1       10.04       14.53      2.91 o 
   2   5  -1        2.26        4.13      3.80 o 
   3   5  -1        4.10        4.37      4.36 o 
   4   5  -1        2.50        0.85      4.61 o 
   5   5  -1        5.04       -1.37      5.16 o 
  -1   6  -1        6.50        5.79      5.09 o 
   0   6  -1       12.89        9.75      5.18 o 
   1   6  -1        6.91        9.60      5.41 o 
   3   6  -1        9.47       12.00      5.28 o 
  -6   0   0       26.67       32.58      3.32 o 
  -5   0   0      317.58      309.84      8.31 o 
  -4   0   0      494.55      526.86     11.52 o 
  -3   0   0     1250.75     1301.18     25.40 o 
   1   0   0      142.18      127.27      2.05 o 
   2   0   0     2684.59     2767.09     45.99 o 
   3   0   0     1258.66     1266.44     18.45 o 
   4   0   0      478.28      507.09      8.59 o 
   5   0   0      315.99      314.09      6.03 o 
   6   0   0       28.17       27.23      2.16 o 
   7   0   0       52.14       50.47      3.75 o 
   8   0   0       25.20       28.33      4.83 o 
  -7   1   0       31.25       43.81      4.68 o 
  -6   1   0       76.93       78.54      4.98 o 
  -1   1   0     3486.67     3645.50     50.13 o 
   0   1   0     2907.20     2949.24     32.93 o 
   1   1   0     3494.96     3710.21     50.23 o 
   2   1   0     1413.60     1454.45     19.60 o 
   3   1   0      988.49      991.95      8.99 o 
   4   1   0      133.34      121.70      2.07 o 
   5   1   0      219.64      215.01      3.01 o 
   6   1   0       79.13       81.71      2.40 o 
   7   1   0       31.69       39.18      2.78 o 
   8   1   0        3.23        3.65      2.29 o 
  -7   2   0        7.26        4.85      4.12 o 
  -2   2   0      136.44      146.60      4.90 o 
   0   2   0      208.59      235.81      4.08 o 
   1   2   0      143.91      153.75      2.46 o 
   2   2   0      134.80      141.15      4.34 o 
   3   2   0       45.19       46.55      2.05 o 
   4   2   0      368.02      356.52      6.39 o 
   5   2   0       23.63       28.64      2.75 o 
   6   2   0       12.10       12.06      2.19 o 
   7   2   0        7.48        5.52      2.16 o 
  -3   3   0       48.92       47.17      4.06 o 
  -2   3   0       18.30       20.01      2.57 o 
  -1   3   0       19.85       20.89      1.49 o 
   0   3   0      640.83      648.73      8.33 o 
   1   3   0       20.80       18.55      1.51 o 
   2   3   0       18.11       19.02      2.02 o 
   3   3   0       47.91       52.23     10.81 o 
   4   3   0       21.38       19.67      4.03 o 
   5   3   0        9.55       14.23      5.68 o 
   6   3   0       12.49       14.22      4.54 o 
   7   3   0        1.43       -0.58      2.26 o 
  -3   4   0       44.40       51.91      3.52 o 
  -2   4   0       75.08       80.72      3.59 o 
  -1   4   0      114.02      111.67      3.87 o 
   0   4   0      334.31      340.94      4.64 o 
   1   4   0      114.04      121.56      3.28 o 
   2   4   0       73.19       81.16      3.17 o 
   3   4   0       43.40       46.24      4.82 o 
   4   4   0       72.20       84.87      6.31 o 
   5   4   0       23.32       24.89      5.17 o 
   6   4   0       16.35       20.42      5.59 o 
  -3   5   0       27.07       42.58      5.83 o 
  -2   5   0       89.28       87.18      6.77 o 
  -1   5   0       50.46       53.49      3.66 o 
   0   5   0       81.54       87.45      6.48 o 
   1   5   0       50.46       60.71      7.10 o 
   2   5   0       88.79       99.77     10.73 o 
   3   5   0       27.17       35.69      5.22 o 
   4   5   0       13.93       15.21      5.19 o 
   5   5   0       15.37       31.20      5.95 o 
  -2   6   0        9.25        9.93      5.40 o 
  -1   6   0       17.10       19.06      5.62 o 
   0   6   0       17.20       21.14      5.71 o 
   1   6   0       16.94       10.54      5.48 o 
   3   6   0        3.10       -1.81      4.99 o 
  -7   1   1        5.07       11.94      3.93 o 
  -6   1   1       39.71       44.91      4.11 o 
  -5   1   1       67.33       71.37      4.56 o 
  -1   1   1      432.05      423.01      8.63 o 
   0   1   1     1879.24     1922.02     26.15 o 
   1   1   1     1223.52     1287.50     18.65 o 
   2   1   1      538.26      547.11      6.41 o 
   3   1   1      915.17      945.44      8.62 o 
   4   1   1       38.59       40.22      1.28 o 
   5   1   1      238.23      236.68      3.27 o 
   6   1   1       15.17       15.56      1.56 o 
   7   1   1       42.03       40.75      2.18 o 
   8   1   1        8.42        6.95      2.40 o 
  -7   2   1        5.62        4.87      4.07 o 
  -2   2   1     1480.50     1469.93     29.68 o 
   0   2   1     1185.70     1167.48     16.59 o 
   1   2   1      829.99      821.75     11.76 o 
   2   2   1      874.02      854.67     18.92 o 
   3   2   1      694.31      700.57     15.99 o 
   4   2   1      294.00      292.29      6.17 o 
   5   2   1      152.41      146.12      4.50 o 
   6   2   1       48.72       50.56      2.80 o 
   7   2   1       50.00       50.28      2.82 o 
  -2   3   1      658.89      672.00     14.98 o 
  -1   3   1      967.30      973.06     11.92 o 
   0   3   1     1117.82     1126.11     16.64 o 
   1   3   1      422.87      401.68     10.64 o 
   2   3   1      465.14      479.57      8.27 o 
   3   3   1      395.08      386.53      7.45 o 
   4   3   1      105.63      105.74      4.06 o 
   5   3   1       80.78       73.78      3.98 o 
   6   3   1       23.38       28.63      3.50 o 
   7   3   1       37.36       35.99      3.92 o 
  -3   4   1        8.79       13.33      4.13 o 
  -2   4   1      226.79      229.78      4.55 o 
  -1   4   1       84.79       84.42      2.86 o 
   0   4   1      252.75      261.82      4.51 o 
   1   4   1      145.83      146.45      3.57 o 
   2   4   1       65.23       74.84      3.76 o 
   3   4   1      115.40      108.31      6.38 o 
   4   4   1       38.31       39.70      5.22 o 
   5   4   1       10.37       14.71      4.98 o 
   6   4   1        5.88        1.77      4.89 o 
  -3   5   1        4.27        4.51      4.87 o 
  -2   5   1        2.13        2.34      4.32 o 
  -1   5   1       10.32        9.21      4.40 o 
   0   5   1        5.63        8.01      4.25 o 
   1   5   1        9.71        9.12      2.87 o 
   2   5   1        2.27        3.98      3.02 o 
   3   5   1        6.82        6.55      4.42 o 
   4   5   1        6.95       13.11      5.06 o 
   5   5   1        0.78       -4.67      5.12 o 
  -2   6   1        8.46       14.46      5.69 o 
  -1   6   1        6.60        1.18      5.07 o 
   0   6   1       13.23       12.44      5.45 o 
   1   6   1        6.22       13.80      5.67 o 
   3   6   1        0.36        3.76      5.23 o 
  -6   0   2      332.63      329.67      8.88 o 
  -5   0   2      342.37      348.00      8.86 o 
  -4   0   2     1093.51     1117.26     22.60 o 
  -3   0   2      970.24     1045.40     21.47 o 
   1   0   2     3948.48     4080.25     77.33 o 
   2   0   2     1877.08     1812.27     35.15 o 
   3   0   2     2004.39     2053.09     40.79 o 
   4   0   2      631.88      628.94     10.25 o 
   5   0   2      415.66      431.31      6.35 o 
   6   0   2      238.26      240.70      5.91 o 
   7   0   2       29.68       35.18      3.32 o 
   8   0   2        8.84       13.48      3.40 o 
  -7   1   2       24.56       26.66      4.22 o 
  -6   1   2      138.63      147.42      6.39 o 
  -5   1   2      161.07      166.37      6.08 o 
   1   1   2     8522.59     8968.05    124.35 o 
   2   1   2      388.52      372.24     10.62 o 
   3   1   2      649.11      663.90      6.26 o 
   4   1   2      441.98      436.63      5.23 o 
   5   1   2      399.74      396.10      4.55 o 
   6   1   2       67.46       72.85      2.41 o 
   7   1   2        9.44       12.29      2.13 o 
   8   1   2        1.54        1.69      2.33 o 
  -7   2   2        0.10       -0.28      3.89 o 
  -1   2   2      391.31      420.35      9.31 o 
   0   2   2      209.11      220.21      3.68 o 
   1   2   2      290.61      313.40      4.83 o 
   2   2   2      622.04      646.65     14.66 o 
   3   2   2      216.20      214.55      6.43 o 
   4   2   2      119.11      125.68      7.05 o 
   5   2   2        5.77        4.32      1.71 o 
   6   2   2       15.92       15.44      2.23 o 
   7   2   2        2.35        1.54      2.12 o 
  -1   3   2      165.04      177.38      3.31 o 
   0   3   2       53.15       64.80      4.08 o 
   1   3   2       23.15       24.94      1.52 o 
   2   3   2       86.57       79.78      4.08 o 
   3   3   2       13.15       17.85      2.18 o 
   4   3   2      105.44       95.33      3.97 o 
   5   3   2        6.16        6.44      2.63 o 
   6   3   2        8.75        6.60      5.72 o 
   7   3   2        8.65       12.33      3.41 o 
  -3   4   2        1.80        3.89      4.16 o 
  -2   4   2      160.91      158.78      7.38 o 
  -1   4   2      141.40      151.67      4.40 o 
   0   4   2       67.80       64.45      5.10 o 
   1   4   2      220.45      221.77      8.37 o 
   2   4   2       62.82       64.43      3.66 o 
   3   4   2      121.74      126.49      6.73 o 
   4   4   2       64.05       58.94      5.75 o 
   5   4   2       13.15       14.72      4.93 o 
   6   4   2        6.98        9.92      5.18 o 
  -4   5   2       13.54        9.17      5.47 o 
  -3   5   2       56.33       54.71      6.27 o 
  -2   5   2       44.18       55.82      6.11 o 
  -1   5   2       51.42       54.71      5.64 o 
   0   5   2       42.06       46.90      5.44 o 
   1   5   2      154.05      174.70      7.26 o 
   2   5   2       24.29       29.50      3.50 o 
   3   5   2       39.02       36.62      5.36 o 
   4   5   2       18.57       21.18      5.39 o 
   5   5   2       13.02        6.61      5.69 o 
  -3   6   2        9.04        6.02      6.30 o 
  -2   6   2       25.43       31.51      6.30 o 
  -1   6   2       11.64       12.85      5.53 o 
   0   6   2       17.85       15.27      5.50 o 
   1   6   2        6.33        9.77      5.54 o 
   2   6   2       12.02        8.83      5.98 o 
  -7   1   3       45.23       50.60      4.78 o 
  -6   1   3       20.31       22.85      3.54 o 
  -5   1   3      140.82      140.53      5.97 o 
   1   1   3     9258.86     9549.39    132.42 o 
   2   1   3      692.76      715.36     10.17 o 
   3   1   3      402.58      397.41      4.04 o 
   4   1   3      298.84      293.61      3.98 o 
   5   1   3        7.76        7.73      1.62 o 
   6   1   3       41.44       44.18      1.98 o 
   7   1   3        2.31        1.94      1.73 o 
   8   1   3        4.54        0.05      2.76 o 
  -8   2   3       14.84       14.70      4.87 o 
  -7   2   3       56.02       64.38      5.44 o 
   0   2   3      994.65      983.81     19.71 o 
   1   2   3     3986.20     4092.26     57.31 o 
   2   2   3     1258.02     1221.30     26.03 o 
   3   2   3      500.92      476.32     11.47 o 
   4   2   3      493.12      486.00      8.77 o 
   5   2   3       92.94       89.98      3.15 o 
   6   2   3       47.07       49.88      2.92 o 
   7   2   3        7.92        6.37      2.25 o 
  -1   3   3      658.98      624.16     15.08 o 
   0   3   3      588.59      578.63     13.90 o 
   1   3   3      795.81      810.39     17.21 o 
   3   3   3      262.66      268.45      7.35 o 
   4   3   3      166.42      154.91      4.78 o 
   5   3   3      109.03      107.82      8.60 o 
   6   3   3       23.74       17.78      4.95 o 
   7   3   3        3.55        5.56      5.10 o 
  -2   4   3       99.07      102.52      6.46 o 
  -1   4   3      119.69      120.07      6.43 o 
   0   4   3      177.39      176.18      7.39 o 
   1   4   3      122.65      129.98      6.87 o 
   2   4   3       47.85       39.85      4.73 o 
   3   4   3       78.93       80.70      5.87 o 
   4   4   3       14.57        9.60      4.45 o 
   5   4   3       36.97       28.10      5.43 o 
   6   4   3        5.40        9.02      5.38 o 
  -4   5   3        0.36       -1.78      5.29 o 
  -3   5   3       12.41       15.35      5.30 o 
  -2   5   3       11.36       16.44      5.11 o 
  -1   5   3       39.60       38.61      5.29 o 
   0   5   3        7.51        2.23      4.31 o 
   1   5   3        6.95        5.66      2.88 o 
   2   5   3        1.20        1.42      2.96 o 
   3   5   3        5.57        4.58      4.49 o 
   4   5   3        8.42        5.01      4.88 o 
   5   5   3        2.23        0.50      5.30 o 
  -3   6   3        9.29       13.23      6.52 o 
  -2   6   3        2.66        1.06      5.46 o 
  -1   6   3        7.35       11.64      5.71 o 
   0   6   3        4.43       11.94      5.59 o 
   1   6   3        3.78        4.37      5.58 o 
   2   6   3        2.78        8.97      5.97 o 
  -6   0   4       78.73       80.30      4.95 o 
  -5   0   4      287.10      287.70      7.87 o 
  -4   0   4      157.43      133.84      4.83 o 
  -3   0   4     3584.58     3923.62     73.93 o 
   0   0   4     2159.85     2084.83     40.49 o 
   1   0   4     3410.40     3481.94     66.09 o 
   2   0   4     2610.33     2501.28     48.90 o 
   3   0   4      432.82      409.07      6.56 o 
   4   0   4      622.31      655.40     14.33 o 
   5   0   4      298.64      302.21      6.79 o 
   6   0   4      231.91      217.47      4.63 o 
   7   0   4       41.05       48.54      3.69 o 
   8   0   4        7.50        4.76      3.27 o 
  -8   1   4        6.49        4.09      4.22 o 
  -7   1   4       48.26       48.84      4.77 o 
  -6   1   4        1.19       -2.81      2.81 o 
  -5   1   4      327.09      319.72      8.78 o 
   1   1   4      491.20      529.12      6.38 o 
   2   1   4     1064.37     1106.51     12.70 o 
   3   1   4      415.00      407.57      4.58 o 
   4   1   4      792.04      794.03      9.97 o 
   5   1   4       59.92       64.86      2.20 o 
   6   1   4       33.05       31.24      1.99 o 
   7   1   4       24.07       23.40      2.03 o 
  -8   2   4        0.37        2.33      4.63 o 
  -7   2   4       33.19       37.00      4.76 o 
   0   2   4       74.43       78.74      2.28 o 
   1   2   4      931.38     1012.91     20.54 o 
   2   2   4      334.30      364.92      6.18 o 
   3   2   4      120.98      125.20      4.66 o 
   4   2   4       31.72       32.30      1.85 o 
   5   2   4       35.35       35.13      2.23 o 
   6   2   4       11.01       11.81      3.28 o 
   7   2   4        3.28        1.01      2.24 o 
  -1   3   4       83.48       83.44      5.14 o 
   0   3   4      113.55      113.90      4.66 o 
   1   3   4        6.38        6.03      1.61 o 
   3   3   4        3.47        4.97      2.40 o 
   4   3   4        7.03        5.64      3.59 o 
   5   3   4        7.36       12.25      4.32 o 
   6   3   4       24.44       23.18      5.19 o 
   7   3   4        1.34        1.34      7.59 o 
  -2   4   4      236.86      247.11      9.18 o 
  -1   4   4      105.63      101.66      6.53 o 
   0   4   4      280.06      282.35      9.37 o 
   1   4   4      116.51      119.62      6.46 o 
   2   4   4       93.43       98.47      6.74 o 
   3   4   4       35.49       52.38      5.16 o 
   4   4   4        9.80       11.92      4.48 o 
   5   4   4       24.14       20.90      5.22 o 
   6   4   4        3.18        4.31      5.22 o 
  -4   5   4       32.60       37.48      6.62 o 
  -3   5   4       24.59       26.65      5.84 o 
  -2   5   4       17.80       10.03      5.05 o 
  -1   5   4      152.08      162.93      8.48 o 
   0   5   4       92.11       85.62      6.84 o 
   1   5   4       58.54       54.99      6.04 o 
   2   5   4       41.92       48.70      5.14 o 
   3   5   4       21.43       20.77      4.99 o 
   4   5   4       35.18       46.76      6.20 o 
  -3   6   4       27.03       34.39      6.98 o 
  -2   6   4       14.45        7.34      5.73 o 
  -1   6   4        7.96        5.58      5.66 o 
   0   6   4       10.52        6.05      5.64 o 
   1   6   4       11.38       10.21      5.82 o 
   2   6   4       20.79       13.05      3.98 o 
  -8   1   5        3.29        0.30      4.20 o 
  -7   1   5        2.01       -3.42      3.42 o 
  -6   1   5       38.39       47.90      4.12 o 
  -5   1   5       57.67       55.71      3.78 o 
  -4   1   5      348.50      349.91      8.56 o 
   1   1   5      334.24      329.84      6.40 o 
   2   1   5      960.39     1017.04     11.22 o 
   3   1   5      103.98       96.17      1.81 o 
   4   1   5      103.90       99.70      2.37 o 
   5   1   5       62.54       61.92      2.13 o 
   6   1   5       36.26       41.14      2.18 o 
   7   1   5       29.27       28.70      2.22 o 
  -8   2   5        0.26        4.30      4.66 o 
  -7   2   5        9.60        5.57      3.97 o 
  -6   2   5       94.51       85.96      6.15 o 
   1   2   5      487.91      471.31      7.66 o 
   2   2   5     1727.79     1818.60     25.86 o 
   3   2   5      470.03      456.28     11.03 o 
   4   2   5      121.04      121.78      4.01 o 
   5   2   5      180.69      181.78      4.28 o 
   6   2   5       51.61       50.52      3.50 o 
   7   2   5       41.65       48.05      3.28 o 
  -7   3   5        4.89        6.83      4.55 o 
  -1   3   5      614.22      590.14     14.66 o 
   0   3   5      589.11      612.57     12.64 o 
   2   3   5      683.48      698.64     16.51 o 
   5   3   5       71.87       68.44      6.11 o 
   6   3   5       25.26       22.87      5.16 o 
   7   3   5       12.90        8.18      3.49 o 
  -2   4   5      120.93      119.16      7.15 o 
  -1   4   5      141.56      141.49      7.20 o 
   0   4   5      107.16      102.47      6.42 o 
   1   4   5       60.04       53.43      5.07 o 
   2   4   5      118.92      107.30      6.80 o 
   3   4   5       54.97       58.80      5.42 o 
   4   4   5       39.47       40.35      5.36 o 
   5   4   5        7.54        5.61      4.95 o 
   6   4   5        4.14        6.55      5.37 o 
  -5   5   5        2.93        5.68      6.49 o 
  -4   5   5        4.39        1.59      5.62 o 
  -3   5   5       30.98       32.96      6.12 o 
  -2   5   5       21.34       22.74      5.66 o 
  -1   5   5       12.13       14.17      5.08 o 
   0   5   5       19.83       20.68      5.05 o 
   1   5   5       31.99       28.78      5.31 o 
   2   5   5       18.14       16.34      3.51 o 
   3   5   5        4.65        3.44      4.59 o 
   4   5   5        3.62        7.12      5.13 o 
  -2   6   5        0.27        4.94      5.81 o 
  -1   6   5        7.50       19.63      6.21 o 
   0   6   5        0.14        3.15      5.57 o 
   1   6   5        1.34       -4.90      5.37 o 
   2   6   5        6.47       10.11      3.90 o 
  -6   0   6      313.22      319.28      8.81 o 
  -5   0   6      166.38      152.38      5.86 o 
  -4   0   6     1216.58     1244.23     25.33 o 
  -3   0   6      864.79      814.07     16.89 o 
  -1   0   6     2021.47     1988.60     38.89 o 
   0   0   6     1719.79     1629.55     32.34 o 
   1   0   6     3071.99     3052.93     49.85 o 
   2   0   6     1429.90     1429.77     27.85 o 
   3   0   6     1901.24     1915.73     37.62 o 
   4   0   6      482.12      492.92     11.30 o 
   5   0   6      643.22      652.14     10.55 o 
   6   0   6       21.30       23.03      2.29 o 
   7   0   6       14.29       17.61      5.21 o 
  -8   1   6        3.18        4.32      4.20 o 
  -7   1   6       14.68       10.91      3.88 o 
  -6   1   6      281.65      262.24      8.39 o 
  -5   1   6      110.21      105.37      5.30 o 
  -4   1   6      348.31      343.86      8.60 o 
   0   1   6     1096.74     1083.90     20.75 o 
   1   1   6      150.58      139.22      2.60 o 
   2   1   6     2625.24     2644.66     29.50 o 
   3   1   6      849.03      871.77      8.97 o 
   4   1   6      186.69      184.19      3.12 o 
   5   1   6      152.30      157.75      3.22 o 
   6   1   6      102.13      103.37      3.06 o 
   7   1   6        3.37        3.23      2.77 o 
  -8   2   6        3.17        6.35      4.66 o 
  -7   2   6        0.36       -3.76      3.76 o 
  -6   2   6       21.49       22.97      3.81 o 
   0   2   6      176.38      185.40      5.88 o 
   1   2   6     1287.42     1352.44     28.39 o 
   2   2   6      228.31      245.39      4.70 o 
   3   2   6       73.81       70.92      3.67 o 
   4   2   6       48.63       51.60      2.22 o 
   5   2   6       29.29       27.44      2.23 o 
   6   2   6        8.34        9.73      2.32 o 
   7   2   6        8.64       12.73      3.61 o 
  -7   3   6        0.78        1.39      4.39 o 
  -1   3   6       23.65       29.44      3.57 o 
   2   3   6       24.65       25.19      3.63 o 
   3   3   6       84.18       85.84      5.86 o 
   4   3   6        5.83        2.17      3.64 o 
   5   3   6       23.79       23.04      4.81 o 
   6   3   6        0.64       -4.10      4.10 o 
  -2   4   6       39.35       32.60      4.83 o 
  -1   4   6      213.94      222.06      8.91 o 
   0   4   6       92.63       92.58      6.08 o 
   1   4   6      143.84      140.74      7.25 o 
   2   4   6       35.55       44.68      5.10 o 
   3   4   6       63.90       73.62      6.37 o 
   4   4   6       45.59       34.94      5.41 o 
   5   4   6        9.74       13.82      5.16 o 
   6   4   6        9.68       12.29      5.51 o 
  -4   5   6       24.38       29.91      6.67 o 
  -3   5   6        9.27       15.21      5.66 o 
  -2   5   6      161.69      181.65      9.30 o 
  -1   5   6       35.11       36.21      5.79 o 
   0   5   6       47.62       47.96      6.05 o 
   1   5   6       57.24       53.83      6.14 o 
   2   5   6       47.07       43.92      6.01 o 
   3   5   6       32.02       27.43      5.51 o 
   4   5   6       10.09       17.30      5.48 o 
  -2   6   6        7.49       12.16      6.17 o 
  -1   6   6        6.20        1.02      5.76 o 
   0   6   6       18.26       17.78      6.09 o 
   1   6   6       14.96        7.33      6.02 o 
   2   6   6       10.78        9.94      4.01 o 
  -8   1   7        2.52       -0.13      4.08 o 
  -7   1   7       13.44       16.32      3.93 o 
  -6   1   7       39.94       39.09      3.94 o 
  -5   1   7       41.95       41.89      3.51 o 
  -4   1   7      148.27      140.11      5.31 o 
  -3   1   7      182.07      186.42      5.34 o 
  -2   1   7     1092.03     1168.97     22.07 o 
  -1   1   7      492.22      489.52      9.59 o 
   0   1   7     1505.61     1481.16     28.39 o 
   1   1   7     1385.70     1425.36     28.70 o 
   2   1   7       81.92       71.88      1.84 o 
   3   1   7      293.16      284.06      4.08 o 
   4   1   7       39.68       38.34      1.55 o 
   5   1   7       86.35       87.76      4.14 o 
   6   1   7       38.57       38.88      2.24 o 
   7   1   7       18.36       16.54      2.61 o 
  -7   2   7       17.48       20.21      4.31 o 
  -6   2   7       75.01       76.53      5.12 o 
   0   2   7     1156.89     1071.94     23.65 o 
   1   2   7     3461.90     3541.01     69.73 o 
   2   2   7      613.81      623.63     10.02 o 
   3   2   7      455.79      450.98     10.90 o 
   4   2   7       72.54       74.77      3.18 o 
   5   2   7      145.07      145.90      8.91 o 
   6   2   7       29.25       28.84      2.76 o 
   7   2   7        3.40        7.70      3.36 o 
  -7   3   7        4.47        5.93      4.58 o 
   1   3   7      749.03      725.20     17.25 o 
   2   3   7      462.07      469.93     12.51 o 
   3   3   7      248.70      233.47      8.48 o 
   4   3   7      135.30      133.45      7.18 o 
   5   3   7       35.99       38.84      5.29 o 
   6   3   7       17.42       13.39      5.31 o 
  -2   4   7       66.97       63.73      5.90 o 
  -1   4   7      111.19      100.09      6.73 o 
   0   4   7       72.41       70.52      5.63 o 
   1   4   7      136.08      132.87      7.29 o 
   2   4   7       37.26       37.27      5.00 o 
   3   4   7       65.00       66.37      6.17 o 
   4   4   7       20.86       16.15      4.91 o 
   5   4   7       21.59       24.62      5.62 o 
  -4   5   7       12.54       14.55      6.39 o 
  -3   5   7        3.84       -0.64      5.49 o 
  -2   5   7       89.91       81.08      7.32 o 
  -1   5   7       10.03       18.13      5.37 o 
   0   5   7        3.20        5.23      4.76 o 
   1   5   7        9.48        9.93      4.86 o 
   2   5   7        1.65        0.71      4.83 o 
   3   5   7        1.71       -0.03      3.47 o 
   4   5   7        1.00        2.14      5.17 o 
  -2   6   7        3.89        5.03      6.61 o 
  -1   6   7        2.95        1.83      5.92 o 
   0   6   7        7.51        8.97      5.96 o 
   1   6   7        4.90        7.03      5.98 o 
   2   6   7        2.81        3.13      3.94 o 
  -6   0   8        8.33        9.09      3.05 o 
  -5   0   8      654.10      650.62     14.59 o 
  -4   0   8      156.80      160.14      5.55 o 
  -3   0   8     1831.21     1825.20     36.05 o 
  -1   0   8     5395.43     5471.85    104.34 o 
   0   0   8     3684.00     3579.47     69.73 o 
   1   0   8     1609.06     1559.63     41.69 o 
   2   0   8     1002.12     1050.56     20.83 o 
   3   0   8     1094.67     1106.35     22.69 o 
   4   0   8      545.64      571.95     20.76 o 
   5   0   8       27.18       30.44      2.53 o 
   6   0   8       41.82       44.62      9.35 o 
   7   0   8       41.55       44.01      5.49 o 
  -8   1   8       25.68       26.08      4.69 o 
  -7   1   8       11.06       11.29      3.83 o 
  -6   1   8       66.06       65.87      4.59 o 
  -5   1   8      131.05      118.20      5.48 o 
  -4   1   8      286.01      279.96      7.74 o 
  -3   1   8     1480.08     1522.22     30.41 o 
  -2   1   8      729.17      692.33     14.37 o 
  -1   1   8     1518.15     1556.21     44.13 o 
   1   1   8     1768.33     1798.72     21.29 o 
   2   1   8      552.62      540.99      6.82 o 
   3   1   8      280.07      282.09      5.20 o 
   4   1   8      261.53      265.14      4.51 o 
   5   1   8      133.42      136.80      3.14 o 
   6   1   8       54.72       58.23      2.53 o 
   7   1   8       12.78       12.74      2.08 o 
  -7   2   8        2.61        4.01      3.86 o 
  -6   2   8        0.56        2.67      3.31 o 
  -5   2   8      104.73       97.91      5.58 o 
   0   2   8      369.71      381.06     10.02 o 
   1   2   8       16.38       16.69      2.60 o 
   2   2   8       10.57       11.79      1.37 o 
   3   2   8      171.15      149.20      5.16 o 
   4   2   8       49.43       46.25      2.62 o 
   5   2   8       12.68       14.92      2.17 o 
   6   2   8        7.59       13.81      3.07 o 
   7   2   8        3.95        3.14      4.14 o 
  -7   3   8        4.29        4.30      4.58 o 
   1   3   8       18.86       20.43      3.48 o 
   2   3   8      134.33      130.15      6.50 o 
   3   3   8       54.02       64.11      5.42 o 
   5   3   8        3.23        6.15      4.49 o 
   6   3   8        1.46       -3.41      4.67 o 
  -2   4   8       88.05      102.58      7.34 o 
  -1   4   8      186.93      190.22      8.68 o 
   0   4   8      117.59      104.53      7.44 o 
   1   4   8       33.82       31.13      4.75 o 
   2   4   8       44.08       34.86      5.09 o 
   3   4   8       64.54       57.29      6.13 o 
   4   4   8       29.19       32.45      5.42 o 
   5   4   8        7.13        1.35      5.02 o 
  -4   5   8       15.88       12.80      6.56 o 
  -3   5   8       63.63       62.95      7.40 o 
  -2   5   8       53.51       57.17      6.77 o 
  -1   5   8       16.52       13.88      5.30 o 
   0   5   8       94.94       78.87      7.08 o 
   1   5   8       36.24       40.71      5.92 o 
   2   5   8       27.10       23.19      5.58 o 
   3   5   8       17.44       21.81      4.05 o 
   4   5   8       11.37        8.15      5.45 o 
  -2   6   8        5.91        3.98      6.52 o 
  -1   6   8       31.78       23.81      6.83 o 
   0   6   8        6.64       -1.41      5.66 o 
   1   6   8       22.81       16.80      6.40 o 
  -8   1   9        1.27        3.58      4.13 o 
  -7   1   9        1.37       -3.43      3.43 o 
  -6   1   9       25.67       23.70      3.53 o 
  -5   1   9      259.07      262.79      8.05 o 
  -4   1   9      207.62      194.99      5.16 o 
  -3   1   9      243.95      236.05      6.60 o 
  -2   1   9      729.03      744.61     15.40 o 
  -1   1   9      320.70      320.78      7.13 o 
   0   1   9      299.19      288.06      6.27 o 
   1   1   9      170.05      161.58      3.10 o 
   2   1   9      251.40      245.38      3.66 o 
   3   1   9      118.13      110.32      3.65 o 
   4   1   9      233.63      238.51      4.35 o 
   5   1   9       28.67       29.71      1.94 o 
   6   1   9       67.10       64.33      3.11 o 
   7   1   9        7.88       10.03      2.34 o 
  -7   2   9       12.59        7.46      4.00 o 
  -6   2   9       26.55       37.57      4.28 o 
  -5   2   9      440.06      436.94     11.06 o 
   0   2   9      687.93      702.08     15.91 o 
   1   2   9      607.90      597.03     13.98 o 
   2   2   9      270.59      259.41      7.93 o 
   3   2   9      254.44      247.12      7.06 o 
   5   2   9       70.62       68.67      5.07 o 
   6   2   9       32.49       26.95      3.46 o 
   7   2   9       20.55       24.11      3.84 o 
  -7   3   9       15.47        4.97      4.59 o 
  -6   3   9       27.83       26.07      4.40 o 
   0   3   9      656.67      653.24     15.91 o 
   1   3   9      233.42      222.10      7.94 o 
   2   3   9      739.08      716.55     17.50 o 
   3   3   9      154.87      153.06      7.27 o 
   5   3   9       28.54       38.46      5.68 o 
   6   3   9       23.51       28.95      5.89 o 
  -2   4   9       27.86       27.51      5.03 o 
  -1   4   9      258.08      262.71     10.07 o 
   0   4   9       39.33       35.27      4.83 o 
   1   4   9       49.86       62.87      5.92 o 
   2   4   9      117.47      111.32      7.47 o 
   3   4   9       33.45       38.06      5.72 o 
   5   4   9        1.87       -1.97      5.00 o 
  -4   5   9        1.58       -0.52      6.32 o 
  -3   5   9       17.53       17.42      6.38 o 
  -2   5   9       23.18       13.52      5.75 o 
  -1   5   9        2.20       -0.46      4.96 o 
   0   5   9        0.60        1.79      4.82 o 
   1   5   9        7.05       -0.15      4.68 o 
   2   5   9        4.19        7.82      5.26 o 
   3   5   9       10.88       16.83      6.00 o 
   4   5   9        0.44       -0.26      5.37 o 
  -2   6   9        2.01       -0.91      6.71 o 
  -1   6   9        1.43       -0.88      6.12 o 
   0   6   9        5.96        5.72      6.16 o 
   1   6   9        2.47        2.41      5.97 o 
  -6   0  10      161.68      155.10      6.47 o 
  -5   0  10      321.31      330.16      9.10 o 
  -4   0  10      108.23       99.89      4.84 o 
  -3   0  10      685.17      646.38     14.15 o 
  -1   0  10     1330.96     1331.29     26.29 o 
   0   0  10      868.27      857.90     17.53 o 
   1   0  10     1309.69     1259.93     17.84 o 
   2   0  10     3194.47     3276.78     62.84 o 
   3   0  10      364.24      371.07      9.32 o 
   4   0  10      246.71      238.96      7.58 o 
   5   0  10       59.82       65.88      3.33 o 
   6   0  10      168.62      168.04      6.77 o 
   7   0  10        7.53        8.10      3.41 o 
  -8   1  10        7.43       14.02      4.50 o 
  -7   1  10       27.34       23.03      4.21 o 
  -6   1  10       54.97       51.69      4.32 o 
  -5   1  10      149.24      138.56      6.17 o 
  -4   1  10      536.92      515.29      8.40 o 
  -3   1  10       78.39       69.59      3.78 o 
  -2   1  10     1222.38     1271.25     17.67 o 
  -1   1  10      462.65      432.59      9.18 o 
   0   1  10      789.30      760.44     16.76 o 
   1   1  10     1257.02     1260.46     14.69 o 
   2   1  10      497.80      490.98      6.43 o 
   3   1  10      436.88      446.49      7.43 o 
   4   1  10      213.44      220.40      5.02 o 
   5   1  10       78.91       85.64      2.86 o 
   6   1  10       12.95       13.04      2.11 o 
   7   1  10       11.69       12.47      3.58 o 
  -7   2  10        9.44       12.64      4.18 o 
  -6   2  10       15.85       18.72      3.81 o 
  -5   2  10      114.04      100.55      6.00 o 
   0   2  10       79.88       92.86      5.05 o 
   1   2  10       51.07       59.86      3.98 o 
   2   2  10      184.58      205.23      6.96 o 
   3   2  10       66.35       65.33      4.72 o 
   4   2  10       13.17       13.51      3.18 o 
   5   2  10       20.41       20.01      3.01 o 
   6   2  10       13.33       13.73      3.92 o 
  -7   3  10        7.28        9.82      4.75 o 
  -6   3  10        1.44        1.72      3.92 o 
   0   3  10       34.04       37.46      4.22 o 
   1   3  10      133.83      125.78      6.46 o 
   2   3  10      215.60      202.43      7.94 o 
   3   3  10       59.29       58.71      5.31 o 
   5   3  10        1.51        6.27      4.80 o 
   6   3  10        2.60        4.56      5.17 o 
  -2   4  10      237.93      250.26     10.15 o 
  -1   4  10       17.19       16.10      4.44 o 
   0   4  10       18.52       18.66      4.45 o 
   1   4  10      102.60      102.23      7.09 o 
   2   4  10       70.17       61.24      6.00 o 
   3   4  10       84.59       77.98      6.96 o 
   5   4  10       15.48       22.15      5.91 o 
  -4   5  10       19.82       24.83      7.32 o 
  -3   5  10       24.05       24.61      6.61 o 
  -2   5  10       36.70       32.86      6.49 o 
  -1   5  10       42.59       48.66      6.60 o 
   0   5  10       34.64       29.88      5.84 o 
   1   5  10       32.26       35.17      5.98 o 
   2   5  10       28.50       28.24      6.04 o 
   3   5  10       15.96       22.16      6.35 o 
   4   5  10       21.37       26.45      6.26 o 
  -1   6  10       17.33       14.60      6.63 o 
   0   6  10        5.85        1.65      6.06 o 
  -8   1  11        8.39       14.23      4.47 o 
  -7   1  11       13.55       14.01      4.04 o 
  -6   1  11       25.60       21.93      3.64 o 
  -5   1  11       98.50       98.79      5.42 o 
  -4   1  11      362.83      353.66      6.26 o 
  -3   1  11      120.13      118.10      3.25 o 
  -2   1  11      209.91      188.89      3.78 o 
  -1   1  11      237.29      235.57      5.79 o 
   0   1  11     1058.51     1036.08     14.76 o 
   1   1  11      346.25      341.89      4.75 o 
   2   1  11      338.03      328.32      4.80 o 
   3   1  11      189.02      183.82      4.40 o 
   4   1  11       26.15       27.79      2.40 o 
   5   1  11       85.20       92.72      5.26 o 
   6   1  11        0.54        3.52      2.07 o 
   7   1  11        1.21       -4.61      4.61 o 
  -7   2  11       16.22       10.24      4.23 o 
  -6   2  11       63.09       70.48      5.08 o 
  -5   2  11       29.86       30.93      3.73 o 
  -4   2  11      191.35      192.36      6.52 o 
   0   2  11      802.86      771.74     17.87 o 
   1   2  11      776.84      761.57     17.22 o 
   2   2  11      294.91      289.84      8.62 o 
   3   2  11      219.78      207.35      7.35 o 
   4   2  11      108.11      114.29      5.86 o 
   5   2  11       53.91       53.72      9.09 o 
   6   2  11       19.02       18.78      4.02 o 
  -7   3  11        6.45        5.54      4.71 o 
  -6   3  11       24.63       26.56      4.55 o 
   0   3  11      397.99      386.28     11.35 o 
   1   3  11      518.09      474.94     13.53 o 
   2   3  11      107.50      109.52      6.39 o 
   3   3  11       76.63       83.10      6.08 o 
   5   3  11       49.67       38.06      5.94 o 
   6   3  11       10.30        1.50      5.25 o 
  -2   4  11      164.08      145.49      8.77 o 
  -1   4  11        4.30        0.67      4.00 o 
   0   4  11       82.38       75.15      6.29 o 
   1   4  11       54.89       48.18      5.76 o 
   2   4  11       93.35       71.64      6.42 o 
   3   4  11       27.95       12.74      5.18 o 
   5   4  11        5.28        3.16      5.42 o 
  -4   5  11        0.60       -1.25      6.63 o 
  -3   5  11       10.86        4.02      6.07 o 
  -2   5  11        2.43        2.32      5.50 o 
  -1   5  11        1.69        5.62      5.37 o 
   0   5  11        7.76        3.24      4.91 o 
   1   5  11        3.49        3.50      5.19 o 
   2   5  11        7.57        7.05      5.53 o 
   3   5  11        2.44       -5.75      5.75 o 
  -6   0  12       43.66       47.09      4.32 o 
  -5   0  12       45.15       42.58      3.80 o 
  -4   0  12     1213.32     1241.34     25.46 o 
  -1   0  12     2029.34     2172.35     42.37 o 
   0   0  12     1550.59     1604.76     32.18 o 
   1   0  12      586.76      567.79     14.66 o 
   2   0  12      662.90      635.16     14.53 o 
   3   0  12      158.95      153.36      5.94 o 
   4   0  12      138.32      138.52      6.13 o 
   5   0  12      211.65      211.78      7.77 o 
   6   0  12       12.18       15.99      4.39 o 
   7   0  12       17.50       18.26      3.73 o 
  -8   1  12        9.39       15.32      4.66 o 
  -7   1  12        7.82        4.20      3.78 o 
  -6   1  12       17.30       23.54      3.68 o 
  -5   1  12      141.46      141.34      6.11 o 
  -4   1  12      253.77      244.06      5.12 o 
  -3   1  12      529.16      528.25      8.56 o 
  -2   1  12      434.45      414.91     12.36 o 
  -1   1  12     1227.73     1215.53     17.25 o 
   0   1  12      493.05      497.06      7.77 o 
   1   1  12      366.45      352.63      5.01 o 
   2   1  12      348.01      351.14      5.11 o 
   3   1  12      368.16      370.28      6.69 o 
   4   1  12       98.40      101.21      3.94 o 
   5   1  12       23.37       27.20      2.40 o 
   6   1  12       16.41       13.73      2.49 o 
  -7   2  12        3.09        9.16      4.13 o 
  -6   2  12       41.15       38.80      4.49 o 
  -5   2  12       12.21        9.12      3.28 o 
  -4   2  12       34.03       37.49      3.46 o 
  -3   2  12       38.09       43.51      3.05 o 
   0   2  12      204.90      194.15      7.28 o 
   1   2  12      211.73      219.14      7.51 o 
   2   2  12       31.04       29.28      3.62 o 
   3   2  12       69.83       74.35      3.47 o 
   4   2  12       16.43       13.90      3.57 o 
   5   2  12        6.92        1.71      3.97 o 
   6   2  12        4.35        6.33      3.32 o 
  -7   3  12        2.95       -4.41      4.41 o 
  -6   3  12        0.72        0.91      3.95 o 
  -5   3  12        1.57        3.86      3.46 o 
   0   3  12       15.61       18.63      3.88 o 
   1   3  12        8.73        8.66      3.69 o 
   2   3  12       46.10       50.87      5.10 o 
   3   3  12       10.34       14.73      4.32 o 
   5   3  12        2.64       -2.25      4.82 o 
   6   3  12        1.58        2.67      5.31 o 
  -6   4  12        4.24        0.88      4.41 o 
  -2   4  12       26.70       26.91      5.32 o 
  -1   4  12       22.87       20.53      4.88 o 
   0   4  12       99.92      103.27      7.52 o 
   1   4  12       43.76       47.94      5.83 o 
   2   4  12       91.97       87.78      7.02 o 
   3   4  12       82.08       68.24      6.84 o 
   5   4  12        3.46        2.42      5.60 o 
  -4   5  12        5.35       10.68      7.21 o 
  -3   5  12       21.31       22.07      6.78 o 
  -2   5  12       18.58       14.96      6.12 o 
  -1   5  12       41.92       40.59      6.57 o 
   0   5  12       30.57       25.17      5.89 o 
   1   5  12       23.12       22.27      5.93 o 
   2   5  12       13.16        7.89      5.82 o 
   3   5  12       33.36       43.93      7.17 o 
  -7   1  13       27.63       28.57      4.48 o 
  -6   1  13       21.25       20.45      3.71 o 
  -5   1  13      190.36      181.03      6.83 o 
  -4   1  13      137.16      131.37      3.99 o 
  -3   1  13       47.63       49.58      2.28 o 
  -2   1  13      160.09      153.96      3.72 o 
  -1   1  13      467.36      476.85      8.98 o 
   0   1  13      252.89      247.14      4.73 o 
   1   1  13      167.17      161.17      3.16 o 
   2   1  13      118.65      118.55      7.15 o 
   3   1  13      197.83      195.67      4.68 o 
   4   1  13       43.01       44.63      2.87 o 
   5   1  13       32.15       30.71      2.50 o 
   6   1  13        1.80        0.71      2.41 o 
  -7   2  13       15.48       15.20      4.43 o 
  -6   2  13       57.01       57.59      5.02 o 
  -5   2  13      107.14      113.43      6.29 o 
  -4   2  13      198.84      198.37      7.05 o 
  -3   2  13      324.77      330.59      8.46 o 
  -2   2  13      209.16      208.64      5.88 o 
  -1   2  13      616.32      596.38     12.39 o 
   0   2  13      433.87      423.12     11.33 o 
   1   2  13      160.89      157.23      6.62 o 
   2   2  13      440.43      424.93     11.38 o 
   3   2  13       94.33       91.06      7.70 o 
   4   2  13      164.10      172.87      7.08 o 
   5   2  13       28.06       25.38      4.64 o 
   6   2  13       28.12       26.94      3.86 o 
  -6   3  13       28.25       39.52      4.99 o 
  -5   3  13       59.65       52.17      4.82 o 
   0   3  13       67.14       59.73      5.26 o 
   1   3  13      130.22      137.35      7.82 o 
   2   3  13      108.11      104.51      6.49 o 
   3   3  13      120.88      121.92      7.03 o 
  -2   4  13       48.18       33.85      5.57 o 
  -1   4  13       26.98       20.30      5.00 o 
   0   4  13       73.76       55.89      6.03 o 
   1   4  13       53.08       59.34      6.43 o 
   2   4  13       26.98       15.48      5.11 o 
   3   4  13       66.46       65.62      6.88 o 
  -4   5  13        0.89       -6.86      6.86 o 
  -3   5  13        3.29       -4.11      6.11 o 
  -2   5  13        4.77        3.85      6.01 o 
  -1   5  13        4.13        5.11      5.52 o 
   0   5  13        9.77       15.43      5.73 o 
   1   5  13       11.55        7.21      5.56 o 
   2   5  13        0.40       -0.68      5.69 o 
   3   5  13        6.92        7.44      6.34 o 
  -6   0  14       80.91       89.93      5.66 o 
  -5   0  14      113.98      119.67      5.97 o 
  -4   0  14      790.97      816.63     17.96 o 
  -1   0  14      361.94      338.74      8.84 o 
   0   0  14      634.37      650.98     14.44 o 
   1   0  14     1138.84     1162.41     26.60 o 
   2   0  14      299.98      285.05      8.14 o 
   3   0  14      457.60      466.45     11.86 o 
   4   0  14      199.14      192.74      7.29 o 
   5   0  14       25.10       20.29      4.08 o 
   6   0  14       26.71       31.21      5.02 o 
  -7   1  14       34.82       29.46      4.62 o 
  -6   1  14       22.82       27.76      3.96 o 
  -5   1  14      184.19      168.30      6.94 o 
  -4   1  14       12.65       11.61      1.93 o 
  -3   1  14      491.08      477.22      8.00 o 
  -2   1  14      293.01      289.01      5.51 o 
  -1   1  14      289.83      290.13     10.16 o 
   0   1  14      339.25      340.70      7.47 o 
   1   1  14      702.22      713.86      9.11 o 
   2   1  14      460.28      464.47      6.41 o 
   3   1  14      161.20      163.14      4.52 o 
   4   1  14       49.18       52.17      3.69 o 
   5   1  14       29.73       29.94      3.07 o 
   6   1  14       40.31       42.89      4.51 o 
  -7   2  14        1.33        1.64      4.08 o 
  -6   2  14        4.61        7.56      3.78 o 
  -5   2  14       12.31        2.47      3.28 o 
  -4   2  14        3.41        5.93      2.85 o 
  -3   2  14       46.63       47.01      3.51 o 
  -2   2  14       48.55       55.89      3.84 o 
  -1   2  14      154.45      147.23      4.87 o 
   0   2  14      173.55      175.10      4.19 o 
   1   2  14       29.17       30.51      3.77 o 
   2   2  14      114.11      114.89      5.67 o 
   3   2  14        4.59        4.08      2.31 o 
   4   2  14        6.67        5.88      3.71 o 
   5   2  14       14.13       19.23      4.64 o 
   6   2  14        1.28       -0.20      3.44 o 
  -6   3  14        0.17       -0.43      4.15 o 
  -5   3  14        8.84       12.42      3.88 o 
  -4   3  14       18.04       16.21      3.43 o 
   0   3  14       29.57       25.45      4.44 o 
   1   3  14       37.31       35.14      4.99 o 
   2   3  14        9.75        2.55      4.02 o 
   3   3  14        6.66        4.73      4.34 o 
  -2   4  14       16.14       10.00      4.97 o 
  -1   4  14       24.07       22.63      5.21 o 
   0   4  14      118.79      119.77      8.79 o 
   1   4  14       25.61       20.90      5.35 o 
   2   4  14       65.31       64.64      6.64 o 
   3   4  14       28.19       23.73      5.79 o 
  -4   5  14        4.56       -4.36      7.06 o 
  -3   5  14       12.50        7.16      6.61 o 
  -2   5  14       25.05       17.39      6.41 o 
  -1   5  14       18.99       23.84      6.33 o 
   0   5  14       11.93       12.61      5.86 o 
   1   5  14       34.23       38.07      6.80 o 
   2   5  14       18.83       12.44      6.19 o 
  -7   1  15       12.69       16.02      4.31 o 
  -6   1  15       17.81       15.95      3.78 o 
  -5   1  15        7.58       11.88      3.20 o 
  -4   1  15        5.31        3.94      2.29 o 
  -3   1  15      286.07      289.49      5.75 o 
  -2   1  15      371.71      368.18      6.60 o 
  -1   1  15      247.60      239.22      5.09 o 
   0   1  15      284.51      279.60      5.49 o 
   1   1  15      198.63      188.33      3.77 o 
   2   1  15       20.84       18.83      2.75 o 
   3   1  15      100.78      106.12      4.02 o 
   4   1  15        9.66        9.17      6.11 o 
   5   1  15        6.77        7.59      3.04 o 
   6   1  15       11.45       12.42      3.30 o 
  -7   2  15        3.77        5.69      4.19 o 
  -6   2  15       20.51       14.94      4.10 o 
  -5   2  15       28.53       34.32      4.15 o 
  -4   2  15      123.58      121.08      6.21 o 
  -3   2  15      224.19      213.49      7.05 o 
  -2   2  15      559.92      571.52     12.68 o 
  -1   2  15      105.62      110.91      4.57 o 
   0   2  15      917.44      907.06     20.98 o 
   1   2  15      178.40      177.46      4.69 o 
   2   2  15       98.71       96.71      3.76 o 
   3   2  15      147.40      141.04      7.08 o 
   4   2  15       54.54       56.03      4.97 o 
   5   2  15       28.90       23.24      4.93 o 
   6   2  15        5.41        5.35      3.65 o 
  -6   3  15        3.62        7.05      4.38 o 
  -5   3  15       40.07       39.34      4.67 o 
  -4   3  15       32.95       30.84      3.92 o 
   0   3  15      140.75      136.40      7.86 o 
   1   3  15      190.79      183.88      8.94 o 
   2   3  15      104.60      105.20      6.57 o 
   3   3  15       57.59       57.46      5.89 o 
  -2   4  15        7.73        6.11      5.00 o 
  -1   4  15       55.98       45.81      6.10 o 
   0   4  15       20.74       21.67      5.27 o 
   1   4  15       41.08       37.17      5.97 o 
   2   4  15       31.25       31.87      5.85 o 
   3   4  15        3.58        7.03      5.49 o 
  -3   5  15        3.97        4.50      6.55 o 
  -2   5  15        0.29        8.20      6.14 o 
  -1   5  15        5.76        3.77      5.87 o 
   0   5  15        1.60        8.77      5.74 o 
   1   5  15        0.96        0.57      5.65 o 
   2   5  15       10.21        9.59      6.31 o 
  -6   0  16       90.94       91.54      5.90 o 
  -5   0  16      188.76      178.57      7.07 o 
  -4   0  16      464.73      469.22     11.91 o 
  -3   0  16      410.16      411.53     10.73 o 
   1   0  16      352.77      352.53      9.52 o 
   2   0  16      369.07      365.84      9.89 o 
   3   0  16      161.22      166.50      6.85 o 
   4   0  16       93.52       84.29      5.76 o 
   5   0  16       16.90       13.16      4.21 o 
   6   0  16       28.64       23.77      5.16 o 
  -7   1  16        3.25        2.68      4.14 o 
  -6   1  16       20.58       23.70      4.13 o 
  -5   1  16       28.73       20.14      3.60 o 
  -4   1  16      254.13      249.06      5.56 o 
  -3   1  16      302.89      298.99      6.08 o 
  -2   1  16      110.99      104.76      3.72 o 
  -1   1  16      245.62      239.21      5.18 o 
   0   1  16      713.70      708.51     22.10 o 
   1   1  16      250.70      253.00      4.43 o 
   2   1  16       87.63       88.06      3.67 o 
   3   1  16       97.79      102.12      6.58 o 
   4   1  16       55.33       57.64      5.53 o 
   5   1  16       39.38       41.88      4.03 o 
   6   1  16        3.20        3.92      6.53 o 
  -7   2  16        6.02        3.27      4.32 o 
  -6   2  16        1.59        0.90      3.92 o 
  -5   2  16       10.56        6.50      3.59 o 
  -4   2  16       17.86       15.83      3.49 o 
  -3   2  16       24.87       23.03      3.24 o 
  -2   2  16      199.39      196.22      6.42 o 
  -1   2  16       30.19       29.12      2.85 o 
   0   2  16      178.39      182.05      8.36 o 
   1   2  16       17.88       19.70      3.84 o 
   2   2  16       30.26       31.33      2.70 o 
   3   2  16       18.07       17.90      3.75 o 
   4   2  16       28.09       23.23      4.45 o 
   5   2  16        0.76       -1.28      4.60 o 
  -6   3  16        0.51       -1.18      4.35 o 
  -5   3  16       11.11       12.43      4.12 o 
  -4   3  16       26.42       26.71      3.93 o 
  -1   3  16        4.08        3.12      4.03 o 
   0   3  16       22.96       20.53      4.61 o 
   1   3  16        5.09        4.03      4.44 o 
   2   3  16        5.71        7.09      4.37 o 
   3   3  16       13.02       13.87      4.75 o 
  -2   4  16       24.56       23.95      5.74 o 
  -1   4  16       54.77       44.93      6.27 o 
   0   4  16       20.19       19.05      5.47 o 
   1   4  16       27.40       24.09      5.65 o 
   2   4  16       13.30       17.19      5.55 o 
   3   4  16        7.56        5.71      5.59 o 
  -3   5  16       17.85       16.63      7.04 o 
  -2   5  16        9.44        8.91      6.35 o 
  -1   5  16       11.45       12.43      6.30 o 
   0   5  16       26.08       19.79      6.38 o 
   1   5  16       15.44        8.94      6.17 o 
   2   5  16        9.93        0.56      6.20 o 
  -7   1  17        3.51        4.37      4.19 o 
  -6   1  17        2.24       -1.97      3.56 o 
  -5   1  17       39.61       31.75      4.09 o 
  -4   1  17       59.60       57.14      2.89 o 
  -3   1  17      203.31      210.69      5.11 o 
  -2   1  17       27.46       26.10      3.66 o 
  -1   1  17      228.41      229.94      5.68 o 
   0   1  17       25.85       26.39      2.31 o 
   1   1  17       32.23       33.98      2.40 o 
   2   1  17      176.01      178.10      4.78 o 
   3   1  17       10.19        8.92      2.50 o 
   4   1  17       53.62       52.42      3.45 o 
   5   1  17       12.86       12.74      4.26 o 
  -7   2  17        8.13        2.45      4.42 o 
  -6   2  17       46.05       47.29      5.10 o 
  -5   2  17       21.05       23.27      4.10 o 
  -4   2  17      138.09      144.76      6.78 o 
  -3   2  17       71.34       66.34      4.40 o 
  -2   2  17      160.03      177.39      6.57 o 
  -1   2  17      433.31      443.98     10.66 o 
   0   2  17       58.25       65.84      6.64 o 
   1   2  17       92.29       90.88      5.49 o 
   2   2  17      176.92      188.57      9.21 o 
   3   2  17       95.77       98.25      6.36 o 
   4   2  17       46.92       47.32      5.10 o 
   5   2  17       11.91       13.31      5.10 o 
  -6   3  17        8.19        7.03      4.61 o 
  -5   3  17       19.36       23.86      4.50 o 
  -4   3  17       71.10       69.00      5.03 o 
  -1   3  17       82.10       81.11      6.67 o 
   0   3  17       93.60       86.27      6.68 o 
   1   3  17      157.85      148.55      7.52 o 
   2   3  17       47.03       58.74      5.84 o 
   3   3  17       52.11       56.96      6.09 o 
  -2   4  17       28.66       22.37      5.73 o 
  -1   4  17       22.20       20.52      5.63 o 
   0   4  17       37.49       30.48      5.99 o 
   1   4  17       17.90       20.39      5.69 o 
   2   4  17        8.92       10.37      5.37 o 
   3   4  17       18.84       28.22      6.34 o 
  -2   5  17        2.00       -0.99      6.25 o 
  -1   5  17        3.26        6.45      6.18 o 
   0   5  17       14.14       16.42      6.34 o 
   1   5  17        0.52       -2.25      5.96 o 
  -6   0  18        2.38        2.13      3.74 o 
  -5   0  18      123.53      113.07      6.11 o 
  -4   0  18       10.90        9.54      3.29 o 
  -3   0  18      109.80      117.23      5.95 o 
  -2   0  18      390.89      419.45     10.91 o 
  -1   0  18      305.70      316.03      9.01 o 
   0   0  18      285.31      294.22      8.81 o 
   1   0  18      788.66      809.20     18.04 o 
   2   0  18      236.25      238.06      7.91 o 
   3   0  18       81.82       77.56      5.32 o 
   4   0  18       46.53       43.14      4.75 o 
   5   0  18       40.92       32.03      5.04 o 
  -7   1  18        5.58        3.70      4.43 o 
  -6   1  18       19.08       14.65      4.20 o 
  -5   1  18       30.55       29.89      4.13 o 
  -4   1  18      159.07      155.41      5.41 o 
  -3   1  18       61.62       60.82      3.08 o 
  -2   1  18      281.21      278.11      5.97 o 
  -1   1  18      289.62      294.90      6.04 o 
   0   1  18      180.90      186.66      8.24 o 
   1   1  18      260.01      264.44     10.07 o 
   2   1  18      139.20      127.49      8.84 o 
   3   1  18       57.56       52.46      3.31 o 
   4   1  18       30.70       31.60      3.41 o 
   5   1  18       14.06        9.24      3.16 o 
  -6   2  18       22.75       20.69      4.63 o 
  -5   2  18        3.08       -3.54      3.54 o 
  -4   2  18        4.27        7.07      3.50 o 
  -3   2  18      142.56      137.10      6.56 o 
  -2   2  18        3.82       -0.86      2.82 o 
  -1   2  18       39.03       37.90      3.53 o 
   0   2  18        3.92        3.58      2.28 o 
   1   2  18       57.12       59.19      3.26 o 
   2   2  18        7.79       11.39      3.61 o 
   3   2  18       23.07       20.64      4.24 o 
   4   2  18        2.48       -4.01      4.01 o 
   5   2  18        4.64        8.48      5.24 o 
  -6   3  18        1.29        5.63      4.68 o 
  -5   3  18        2.74       -0.74      4.10 o 
  -4   3  18        4.32        2.29      3.71 o 
  -1   3  18       23.21       22.34      5.06 o 
   0   3  18        2.94        5.74      4.53 o 
   1   3  18       26.23       28.96      4.99 o 
   2   3  18       13.70       14.97      4.76 o 
  -2   4  18       17.22       12.99      5.72 o 
  -1   4  18       17.33       20.97      5.89 o 
   0   4  18       15.59       16.59      5.79 o 
   1   4  18       24.99       28.67      5.98 o 
   2   4  18       15.68        8.50      5.45 o 
   3   4  18        1.30       -0.50      5.58 o 
  -2   5  18        6.65       10.41      6.72 o 
  -1   5  18       11.75        7.32      6.39 o 
   0   5  18       17.57       14.62      6.33 o 
  -7   1  19        2.21        4.13      4.47 o 
  -6   1  19       12.96        6.09      4.14 o 
  -5   1  19       31.22       31.24      4.38 o 
  -4   1  19       49.64       48.62      3.02 o 
  -3   1  19       76.54       77.19     10.14 o 
  -2   1  19      134.13      136.20      4.43 o 
  -1   1  19       18.58       15.74      2.30 o 
   0   1  19      165.77      164.15      4.67 o 
   1   1  19      106.59      102.72      4.16 o 
   2   1  19       38.26       29.30      4.63 o 
   3   1  19       44.26       45.82      3.31 o 
   4   1  19       11.52       13.42      3.07 o 
   5   1  19        6.23        1.98      3.16 o 
  -6   2  19        2.08        1.04      4.35 o 
  -5   2  19       10.08       12.48      4.13 o 
  -4   2  19       35.11       33.80      4.43 o 
  -3   2  19      184.42      188.86      7.61 o 
  -2   2  19      164.88      156.79      6.85 o 
  -1   2  19      126.10      141.28      6.47 o 
   0   2  19       54.59       54.71      4.00 o 
   1   2  19      182.58      193.47      5.51 o 
   2   2  19       52.38       51.91      4.65 o 
   3   2  19       52.25       51.94      5.08 o 
   4   2  19        8.53        7.37      4.44 o 
   5   2  19       11.59       10.61      5.42 o 
  -5   3  19        5.53       -0.52      4.30 o 
  -4   3  19       25.11       31.17      4.60 o 
  -1   3  19       91.84       90.05      7.08 o 
   0   3  19      111.03      110.16      8.05 o 
   1   3  19       52.91       44.28      5.58 o 
   2   3  19       30.47       28.68      5.36 o 
  -2   4  19        3.58        1.76      5.52 o 
  -1   4  19       22.74       16.93      5.90 o 
   0   4  19       10.77        8.57      5.69 o 
   1   4  19       24.23       26.40      6.09 o 
   2   4  19        7.27        8.62      5.52 o 
  -6   0  20       17.10       14.56      4.28 o 
  -5   0  20       21.35       26.35      4.19 o 
  -4   0  20      124.22      124.89      6.40 o 
  -3   0  20      255.77      267.73      8.73 o 
  -2   0  20       59.69       59.57      4.69 o 
  -1   0  20      284.19      297.40      9.05 o 
   0   0  20      395.14      434.96     11.64 o 
   1   0  20       96.24       98.78      6.16 o 
   2   0  20       13.78       19.09      3.95 o 
   3   0  20      126.59      133.62      7.21 o 
   4   0  20       43.07       37.69      5.03 o 
   5   0  20       22.74       23.42      5.14 o 
  -6   1  20       22.83       21.86      4.70 o 
  -5   1  20       33.05       24.82      4.52 o 
  -4   1  20       35.66       36.55      2.98 o 
  -3   1  20      111.81      119.61      4.47 o 
  -2   1  20      113.07      115.39      4.24 o 
  -1   1  20      144.80      146.95      4.52 o 
   0   1  20      193.67      199.63      5.06 o 
   1   1  20       47.11       45.03      3.07 o 
   2   1  20       89.15       92.52      4.25 o 
   3   1  20       23.06       23.06      5.62 o 
   4   1  20       32.41       28.80      4.07 o 
   5   1  20        3.51        7.57      3.38 o 
  -6   2  20        0.35       -0.67      4.30 o 
  -5   2  20        6.29        0.68      4.01 o 
  -4   2  20       10.57        6.96      3.87 o 
  -3   2  20       42.63       38.65      4.37 o 
  -2   2  20       10.08        8.06      3.53 o 
  -1   2  20       38.54       40.77      4.21 o 
   0   2  20       37.65       35.92      3.10 o 
   1   2  20       15.92       12.21      4.11 o 
   2   2  20       21.54       17.43      4.19 o 
   3   2  20        8.72        9.50      4.28 o 
   4   2  20        5.76        2.00      4.57 o 
  -5   3  20        2.27        3.32      4.48 o 
  -4   3  20        0.62        0.76      4.05 o 
  -1   3  20       10.75       11.71      5.11 o 
   0   3  20        7.46       10.14      4.88 o 
   1   3  20        8.21       10.50      4.71 o 
  -2   4  20        3.66       -3.23      5.54 o 
  -1   4  20       22.73       26.17      6.42 o 
   0   4  20       28.16       31.18      6.55 o 
   1   4  20        2.41        2.28      5.50 o 
   2   4  20        8.48       12.17      5.92 o 
  -6   1  21       62.64       60.77      5.74 o 
  -5   1  21        3.41        1.56      3.97 o 
  -4   1  21       32.78       32.11      4.55 o 
  -3   1  21       25.76       21.16      4.46 o 
  -2   1  21       14.12       14.75      2.79 o 
  -1   1  21       53.46       49.93      3.43 o 
   0   1  21       33.50       30.65      2.87 o 
   1   1  21       20.41       20.53      3.97 o 
   2   1  21       94.27       93.99      4.46 o 
   3   1  21       24.00       19.49      3.09 o 
   4   1  21        7.88        7.61      3.30 o 
  -6   2  21        6.52        7.58      4.71 o 
  -5   2  21       27.07       25.12      4.87 o 
  -4   2  21       25.61       24.14      4.45 o 
  -3   2  21      116.38      134.81      7.41 o 
  -2   2  21        1.83        0.00      3.57 o 
  -1   2  21      100.32      102.80      6.70 o 
   0   2  21       52.68       60.47      3.68 o 
   1   2  21       65.29       65.76      5.12 o 
   2   2  21       64.81       66.14      5.34 o 
   3   2  21       25.02       22.84      4.83 o 
   4   2  21       15.89       16.54      5.15 o 
  -5   3  21        8.71        8.42      4.79 o 
  -4   3  21       27.55       26.93      4.85 o 
  -1   3  21       25.98       28.28      5.76 o 
   0   3  21       54.93       49.86      6.39 o 
   1   3  21        7.18       11.54      4.85 o 
  -2   4  21       22.59        9.17      6.20 o 
  -1   4  21       12.46       10.30      6.14 o 
   0   4  21       12.43       16.23      6.33 o 
   1   4  21        7.00        4.82      5.75 o 
  -6   0  22        6.78        6.95      4.31 o 
  -5   0  22       54.62       43.77      5.00 o 
  -4   0  22       45.32       54.07      4.94 o 
  -3   0  22       15.53       17.29      3.96 o 
  -2   0  22      252.99      249.03      8.67 o 
  -1   0  22      204.91      206.75      7.70 o 
   0   0  22      188.57      195.50      7.83 o 
   1   0  22      220.78      213.17      7.96 o 
   2   0  22      150.25      142.70      6.98 o 
   3   0  22       41.06       35.45      4.93 o 
   4   0  22       15.43       13.94      4.83 o 
  -6   1  22        6.57        6.99      4.46 o 
  -5   1  22        9.92       10.23      4.24 o 
  -4   1  22        5.45        5.04      3.85 o 
  -3   1  22       54.94       47.48      3.22 o 
  -2   1  22       98.65      104.33      4.36 o 
  -1   1  22       36.37       38.08      2.98 o 
   0   1  22       84.65       98.13      4.52 o 
   1   1  22       88.03       86.27      9.72 o 
   2   1  22       23.22       22.43      3.01 o 
   3   1  22       19.97       14.71      3.14 o 
   4   1  22       13.11       14.66      4.56 o 
  -5   2  22        1.07       -1.26      4.42 o 
  -4   2  22       12.42       15.23      4.53 o 
  -3   2  22        7.86       13.09      4.33 o 
  -2   2  22       26.05       20.54      4.43 o 
  -1   2  22       16.85       13.27      4.04 o 
   0   2  22       11.50       11.15      3.12 o 
   1   2  22       10.83        6.49      3.97 o 
   2   2  22       12.79       12.23      4.27 o 
   3   2  22        5.25        6.54      4.56 o 
   4   2  22        1.05        3.34      4.94 o 
  -5   3  22        1.70        6.07      4.89 o 
  -4   3  22        3.74        2.18      4.41 o 
  -3   3  22        3.37        8.44      4.32 o 
  -1   3  22       12.72       13.51      5.39 o 
   0   3  22        7.12        8.74      5.34 o 
  -2   4  22        9.11       16.92      6.64 o 
  -1   4  22       13.16       12.58      6.34 o 
   0   4  22        8.99       11.78      6.41 o 
   1   4  22        9.45        7.68      5.90 o 
  -6   1  23        0.46       -0.09      4.42 o 
  -5   1  23        4.36        4.24      4.29 o 
  -4   1  23        9.59        9.17      4.15 o 
  -3   1  23       20.70       25.48      2.93 o 
  -2   1  23       40.13       42.67      4.93 o 
  -1   1  23       12.12        8.92      2.64 o 
   0   1  23       34.00       28.25      3.05 o 
   1   1  23       48.02       46.76      5.02 o 
   2   1  23       18.94       19.54      3.14 o 
   3   1  23        0.31       -0.54      3.06 o 
   4   1  23        6.47        1.32      3.42 o 
  -5   2  23       43.04       39.33      5.70 o 
  -4   2  23       13.35        8.92      4.69 o 
  -3   2  23       25.27       31.49      5.02 o 
  -2   2  23       68.18       66.87      5.65 o 
  -1   2  23       19.91       16.30      4.27 o 
   0   2  23       58.66       63.17      5.23 o 
   1   2  23       44.01       45.35      5.14 o 
   2   2  23       13.14       17.56      4.62 o 
   3   2  23       18.69       23.37      5.30 o 
  -4   3  23       22.23       20.83      5.11 o 
  -3   3  23       27.77       28.73      4.94 o 
  -1   3  23        5.82        5.54      5.53 o 
   0   3  23       20.91       30.18      6.12 o 
  -2   4  23       17.76       26.17      7.13 o 
  -1   4  23       15.75       25.31      6.89 o 
   0   4  23        4.07       10.15      6.46 o 
  -5   0  24       74.35       70.92      5.88 o 
  -4   0  24       21.91       22.74      4.67 o 
  -3   0  24       42.76       46.10      4.94 o 
  -2   0  24      108.10      101.33      6.40 o 
  -1   0  24       19.54       20.96      4.27 o 
   0   0  24       43.87       45.59      4.74 o 
   1   0  24       62.54       60.32      5.18 o 
   2   0  24       29.85       33.97      4.94 o 
   3   0  24       26.17       31.71      5.19 o 
  -5   1  24        9.33        4.80      4.38 o 
  -4   1  24       29.63       26.02      4.74 o 
  -3   1  24       32.02       30.75      3.13 o 
  -2   1  24        9.65        9.36      2.76 o 
  -1   1  24       65.31       65.32      3.68 o 
   0   1  24       34.61       33.46      3.39 o 
   1   1  24       30.03       25.50      3.18 o 
   2   1  24        6.83        7.48      2.99 o 
   3   1  24       37.74       36.44      3.63 o 
  -5   2  24        0.51        4.80      5.08 o 
  -4   2  24        1.36       -2.91      4.59 o 
  -3   2  24       17.15       13.49      4.84 o 
  -2   2  24        0.77        1.54      4.27 o 
  -1   2  24       30.06       26.15      4.71 o 
   0   2  24        2.13        1.87      4.06 o 
   1   2  24        6.40        5.07      4.41 o 
   2   2  24        6.76        4.26      4.63 o 
   3   2  24        0.84        3.74      4.74 o 
  -4   3  24        0.61       -3.21      4.74 o 
  -3   3  24        4.56        6.23      4.69 o 
  -1   3  24        3.89        2.47      5.61 o 
  -5   1  25        4.98        5.78      4.59 o 
  -4   1  25       18.18       15.96      4.63 o 
  -3   1  25        7.81        9.43      4.33 o 
  -2   1  25        6.41        4.68      2.76 o 
  -1   1  25       47.51       45.74      4.78 o 
   0   1  25       19.80       15.51      3.21 o 
   1   1  25       40.23       33.76      3.42 o 
   2   1  25       11.27       10.10      3.16 o 
   3   1  25        4.08        2.09      3.35 o 
  -4   2  25       17.09       16.34      5.28 o 
  -3   2  25        5.04        1.61      4.72 o 
  -2   2  25       15.68       18.73      4.79 o 
  -1   2  25       32.47       32.97      4.99 o 
   0   2  25       14.76       15.52      4.67 o 
   1   2  25       20.98       18.05      4.96 o 
   2   2  25       35.72       32.51      5.38 o 
  -3   3  25       10.93        4.11      4.98 o 
  -1   3  25       34.21       29.46      6.42 o 
  -5   0  26        1.64       -3.97      4.35 o 
  -4   0  26        6.05        1.66      4.35 o 
  -3   0  26       36.25       22.46      4.65 o 
  -2   0  26       28.74       27.35      4.63 o 
  -1   0  26       26.89       25.37      4.63 o 
   0   0  26       42.18       41.51      4.99 o 
   1   0  26       34.07       27.80      4.71 o 
   2   0  26       21.71       21.11      5.07 o 
  -5   1  26       18.58       23.11      5.14 o 
  -4   1  26       15.29       12.12      4.68 o 
  -3   1  26        8.69        4.45      4.53 o 
  -2   1  26       39.15       45.52      7.15 o 
  -1   1  26       26.74       27.26      4.50 o 
   0   1  26       17.74       20.45      3.25 o 
   1   1  26        8.52       10.28      6.20 o 
   2   1  26       40.63       36.39      4.67 o 
  -4   2  26        5.66        6.36      5.18 o 
  -3   2  26        5.21        2.90      4.91 o 
  -2   2  26        9.17        8.60      4.72 o 
  -1   2  26        0.93       -0.77      4.40 o 
   0   2  26        3.02        5.61      4.70 o 
   1   2  26        2.88        0.64      4.60 o 
  -2   3  26        0.02       -0.65      3.87 o 
  -4   1  27        6.53       11.98      5.03 o 
  -3   1  27       12.11        6.94      4.69 o 
  -2   1  27        1.47       -2.94      4.49 o 
  -1   1  27       18.03       13.72      3.23 o 
   0   1  27        2.68        1.04      3.12 o 
   1   1  27        2.40        0.22      3.11 o 
   2   1  27        3.17        1.52      6.35 o 
  -3   2  27       10.15        3.38      4.95 o 
  -2   2  27       15.00       14.63      5.04 o 
  -1   2  27        1.99       -4.63      4.63 o 
   0   2  27       41.33       34.88      5.69 o 
   1   2  27        8.54       11.23      5.02 o 
  -4   0  28       19.28       16.49      4.76 o 
  -3   0  28       15.11       13.82      4.65 o 
  -2   0  28        4.72        7.96      4.58 o 
  -1   0  28       25.10       27.71      4.90 o 
   0   0  28       32.47       29.39      4.91 o 
   1   0  28        2.74        6.32      4.37 o 
  -3   1  28       15.03       19.38      5.22 o 
  -2   1  28        7.40        1.36      4.69 o 
  -1   1  28        7.30        6.63      4.78 o 
   0   1  28        5.70        3.74      3.23 o 
   1   1  28       10.30        3.27      4.87 o 
  -2   2  28        8.75        6.33      5.07 o 
  -1   2  28        4.12        5.86      5.15 o 
  -2   1  29        4.01        4.56      4.86 o 
  -1   1  29        1.83        3.83      4.75 o 
   0   1  29        1.57        4.79      4.86 o 
                                                 
